# Supplementary material for: Transcriptomic reprogramming and epigenetic regulation underlying pollination-dependent and auxin-induced fruit set in tomato
Source: Front Plant Sci. 2025 Feb 11;16:1495494. doi: 10.3389/fpls.2025.1495494 (PMC11850327; doi:10.3389/fpls.2025.1495494)
Supplement: Supplementary file 1 [file Table1.xlsx]

## Sheet: Supplemental Table 1
Supplemental Table 1. Summary of gene expression in pollination-dependent and auxin-induced fruit in tomato
Stage	Expresseda	Commonly-expressedb	Sample-specificc	Fruit-specificd
0DPA	23,489 (67.7%)	21,516 (62.0%)	905	-
4IAA	22,762 (65.6%)		310	1548
4DPA	23,397 (67.4%)		727
a Expressed: mean normalized counts per Kb>0;
b Common-expressed: reads detected in all tissues;
c Sample-specific: reads only detected in each tissue;
d Fruit-specific: genes detected in 4DPA or 4IAA fruits but not in 0 DPA ovaries;

## Sheet: Supplementable Table 2
Supplemental Table 2. RT-qPCR Validation of pollination-dependent and auxin-induced fruit DEGs in microTom and WVA106 cultivars.
Gene	log2Fold_RNA-seq	log2Fold_RT_qPCR	Group	Cultivar	Same trend
DET2	3.17	2.44	DPA4vsDPA0	MicroTom	OK
DWARF1L	2.49	3.96	DPA4vsDPA0	MicroTom	OK
DWARF5L2	1.97	2.3	DPA4vsDPA0	MicroTom	OK
TAA1L5	6.27	5.68	DPA4vsDPA0	MicroTom	OK
TAA1L4	-1.06	-2.12	DPA4vsDPA0	MicroTom	OK
YUC6	4.29	3.93	DPA4vsDPA0	MicroTom	OK
SlPIN5	2.67	1.49	DPA4vsDPA0	MicroTom	OK
ACO4	-4.63	-5.42	DPA4vsDPA0	MicroTom	OK
ACO6	-1.6	-1.24	DPA4vsDPA0	MicroTom	OK
EBF2	-2.33	-2.95	DPA4vsDPA0	MicroTom	OK
C3H	3.36	4.89	DPA4vsDPA0	MicroTom	OK
TIFY	-5.53	-7.27	DPA4vsDPA0	MicroTom	OK
DOF15	-5.22	-5.69	DPA4vsDPA0	MicroTom	OK
AGL62	-5.73	-6.18	DPA4vsDPA0	MicroTom	OK
TCP	3.48	1.17	DPA4vsDPA0	MicroTom	OK
SBP	3.26	2.3	DPA4vsDPA0	MicroTom	OK
MYB61L	1.61	0.43	DPA4vsDPA0	MicroTom	OK
DET2	3.39	1.64	IAA4vsDPA0	MicroTom	OK
DWARF1L	2.8	3.41	IAA4vsDPA0	MicroTom	OK
DWARF5L2	2.16	1.57	IAA4vsDPA0	MicroTom	OK
TAA1L5	3.45	3.25	IAA4vsDPA0	MicroTom	OK
TAA1L4	-3.37	-3.5	IAA4vsDPA0	MicroTom	OK
YUC6	-2.05	-0.6	IAA4vsDPA0	MicroTom	OK
SlPIN5	-1.31	-2.4	IAA4vsDPA0	MicroTom	OK
ACO4	-3.72	-3.63	IAA4vsDPA0	MicroTom	OK
ACO6	1.16	0.87	IAA4vsDPA0	MicroTom	OK
EBF2	-1.49	-1.82	IAA4vsDPA0	MicroTom	OK
C3H	3.39	4.54	IAA4vsDPA0	MicroTom	OK
TIFY	-6.81	-7.24	IAA4vsDPA0	MicroTom	OK
DOF15	-3.42	-3.36	IAA4vsDPA0	MicroTom	OK
AGL62	-7.67	-5.84	IAA4vsDPA0	MicroTom	OK
TCP	2.8	0.87	IAA4vsDPA0	MicroTom	OK
SBP	3.17	2.46	IAA4vsDPA0	MicroTom	OK
MYB61L	1.97	1.47	IAA4vsDPA0	MicroTom	OK
DET2	3.17	1.65	DPA4vsDPA0	WVA106	OK
DWARF1L	2.49	1.35	DPA4vsDPA0	WVA106	OK
DWARF5L2	1.97	0.3	DPA4vsDPA0	WVA106	OK
TAA1L5	6.27	4.19	DPA4vsDPA0	WVA106	OK
TAA1L4	-1.06	-1.87	DPA4vsDPA0	WVA106	OK
YUC6	4.29	4.33	DPA4vsDPA0	WVA106	OK
SlPIN5	2.67	2.11	DPA4vsDPA0	WVA106	OK
ACO4	-4.63	-0.65	DPA4vsDPA0	WVA106	OK
ACO6	-1.6	-6.31	DPA4vsDPA0	WVA106	OK
EBF2	-2.33	-3.78	DPA4vsDPA0	WVA106	OK
C2C2	-5.09	-1.71	DPA4vsDPA0	WVA106	OK
TIFY	-5.53	-7.77	DPA4vsDPA0	WVA106	OK
DOF15	-5.22	-7.77	DPA4vsDPA0	WVA106	OK
AGL62	-5.73	-2.05	DPA4vsDPA0	WVA106	OK
SBP	3.26	0.45	DPA4vsDPA0	WVA106	OK
MYB61L	1.61	2.2	DPA4vsDPA0	WVA106	OK
DET2	3.39	1.61	IAA4vsDPA0	WVA106	OK
DWARF1L	2.8	1.55	IAA4vsDPA0	WVA106	OK
DWARF5L2	2.16	0.46	IAA4vsDPA0	WVA106	OK
TAA1L5	3.45	3.96	IAA4vsDPA0	WVA106	OK
TAA1L4	-3.37	-1.04	IAA4vsDPA0	WVA106	OK
YUC6	-2.05	4.06	IAA4vsDPA0	WVA106	NO
SlPIN5	-1.31	1.64	IAA4vsDPA0	WVA106	NO
ACO4	-3.72	-3.72	IAA4vsDPA0	WVA106	OK
ACO6	1.16	-3.11	IAA4vsDPA0	WVA106	NO
EBF2	-1.49	-2.4	IAA4vsDPA0	WVA106	OK
C2C2	-4.59	-3.98	IAA4vsDPA0	WVA106	OK
TIFY	-6.81	-5.56	IAA4vsDPA0	WVA106	OK
DOF15	-3.42	-5.56	IAA4vsDPA0	WVA106	OK
AGL62	-7.67	-4.04	IAA4vsDPA0	WVA106	OK
SBP	3.17	1.03	IAA4vsDPA0	WVA106	OK
MYB61L	1.97	2.34	IAA4vsDPA0	WVA106	OK

## Sheet: Supplementable Table 3
Supplementable Table 3. DE and DA of transcription factors and regulators in tomato
Bin	Tag	Functional_category	Family	solycID	DE_p_log2Fold	DE_p	DE_a_log2Fold	DE_a	DA_H3K9ac_p_log2Fold	DA_H3K9ac_a_log2Fold	DA_H3K4me3_p_log2Fold	DA_H3K4me3_a_log2Fold	DA_H3K27me3_p_log2Fold	DA_H3K27me3_a_log2Fold	group
Transcription	Transcription	Transcription factor	AP2/ERF-AP2	Solyc02g064960	0.790556		-1.33066	Down		-0.90233| -0.61204		-0.35144| -0.39907			Auxin-specific_down
Transcription	Transcription	Transcription factor	AP2/ERF-ERF	Solyc03g007460	-0.96178		-2.1888	Down	0.48416	0.51644	0.05383				Auxin-specific_down
Transcription	Transcription	Transcription factor	AP2/ERF-ERF	Solyc12g009240	-0.573976		-2.17359	Down			-0.5327	-0.1544			Auxin-specific_down
Transcription	Transcription	Transcription factor	B3	Solyc01g106250	0.569419		-2.47696	Down	0.22653| 0.89319| 0.22688	-0.7833	0.16749	-0.38022		0.36603	Auxin-specific_down
Transcription	Transcription	Transcription factor	B3	Solyc02g090170	0.991181		-1.08791	Down	0.76471| 0.94211	0.48972| 0.39729	2.30293	1.5669			Auxin-specific_down
Transcription	Transcription	Transcription factor	B3	Solyc07g054630	-0.955146		-1.14162	Down	0.11246		0.3718	0.09445		0.4944	Auxin-specific_down
Transcription	Transcription	Transcription factor	bHLH	Solyc04g078690	-0.0411162		-1.04676	Down	0.65355| -0.54403| 0.27215	0.51673| -0.68368	0.19791	-0.3389			Auxin-specific_down
Transcription	Transcription	Transcription factor	bZIP	Solyc02g085610	-0.682978		-1.0817	Down	-0.29429	-0.18563	-0.79297	-0.46615			Auxin-specific_down
Transcription	Transcription	Transcription factor	C2C2-GATA	Solyc01g106040	-0.111209		-1.26668	Down	0.40133		0.24402	0.13937			Auxin-specific_down
Transcription	Transcription	Transcription factor	C2C2-GATA	Solyc02g062380	0.0585675		-1.41414	Down	0.48405		0.11724	-0.26833			Auxin-specific_down
Transcription	Transcription	Transcription factor	C2H2	Solyc02g085580	-0.931861		-1.7362	Down	-0.36267	-0.32928	-0.17238	-0.05714	-0.67674	-0.91962	Auxin-specific_down
Transcription	Transcription	Transcription factor	C2H2	Solyc08g078590	-2.34535		-4.08532	Down			0.46308				Auxin-specific_down
Transcription	Transcription	Transcription factor	C2H2	Solyc09g011120	-3.02		-3.87434	Down					0.07709		Auxin-specific_down
Transcription	Transcription	Transcription factor	C2H2	Solyc09g089590	-0.00633587		-3.27988	Down							Auxin-specific_down
Transcription	Transcription	Transcription factor	C2H2	Solyc11g062060	-0.377116		-1.36647	Down	-0.49058	-0.5603		-0.85084	0.42762	0.46944	Auxin-specific_down
Transcription	Transcription	Transcription factor	CAMTA	Solyc01g057270	-0.73943		-1.46881	Down	0.7983						Auxin-specific_down
Transcription	Transcription	Transcription factor	CSD	Solyc10g055250	0.0761032		-4.71519	Down		0.55145		0.31741	0.2477		Auxin-specific_down
Transcription	Transcription	Transcription factor	GARP-G2-like	Solyc09g091880	0.945639		-1.30706	Down	0.48497		0.91777				Auxin-specific_down
Transcription	Transcription	Transcription factor	GRAS	Solyc01g059950	-1.04604		-2.88761	Down	-0.55674	-0.98958	-0.86896	-1.24807			Auxin-specific_down
Transcription	Transcription	Transcription factor	HB-HD-ZIP	Solyc01g073910	-0.395566		-2.1159	Down	-0.45491	-0.55798		-0.36052		0.46735	Auxin-specific_down
Transcription	Transcription	Transcription factor	HB-HD-ZIP	Solyc02g080260	0.0891376		-1.10426	Down					-0.34035	-0.36603	Auxin-specific_down
Transcription	Transcription	Transcription factor	HB-HD-ZIP	Solyc03g098200	-0.87706		-1.57047	Down	0.51408				-0.30884	-0.60162	Auxin-specific_down
Transcription	Transcription	Transcription factor	HB-HD-ZIP	Solyc06g050160	-2.53339		-5.17699	Down							Auxin-specific_down
Transcription	Transcription	Transcription factor	HB-other	Solyc05g005090	-0.942355		-2.15926	Down	0.57508| -0.75804| -1.1175	0.42117| -0.65755| -0.42888| -0.51821	-0.59982	-1.21851	0.83227	0.9585	Auxin-specific_down
Transcription	Transcription	Transcription factor	HSF	Solyc04g078770	0.29459		-1.51372	Down	0.34293| 0.72994		0.33628			0.30613	Auxin-specific_down
Transcription	Transcription	Transcription factor	LOB	Solyc05g009320	-0.125516		-3.79677	Down	-0.73055	-0.61506			-0.35213	-0.49113	Auxin-specific_down
Transcription	Transcription	Transcription factor	LOB	Solyc11g008830	-0.185695		-2.36181	Down						-0.06371	Auxin-specific_down
Transcription	Transcription	Transcription factor	LOB	Solyc12g100150	-1.49078		-6.57358	Down	-0.89678	-0.79825		-1.53015			Auxin-specific_down
Transcription	Transcription	Transcription factor	MADS-MIKC	Solyc01g087990	-0.882029		-1.65077	Down	-0.29142| -0.26389| -0.38718	-0.93912| -0.35515| 0.17525	-0.5205| 0.22115| -0.30684	0.42621| -0.41587			Auxin-specific_down
Transcription	Transcription	Transcription factor	MADS-MIKC	Solyc06g059970	-0.841326		-2.55054	Down		-0.79514			0.22793	0.40748	Auxin-specific_down
Transcription	Transcription	Transcription factor	MADS-MIKC	Solyc10g080030	-0.798877		-1.74836	Down		-0.5241					Auxin-specific_down
Transcription	Transcription	Transcription factor	MADS-MIKC	Solyc11g005120	-0.723849		-3.21251	Down						-0.10391	Auxin-specific_down
Transcription	Transcription	Transcription factor	MADS-MIKC	Solyc12g038510	-0.620166		-1.41951	Down	-0.78972	-1.32604	-1.08533	-1.46363	0.55544| 0.68148	0.76654| 0.77407	Auxin-specific_down
Transcription	Transcription	Transcription factor	MYB	Solyc03g005570	-2.87491		-4.59774	Down						0.44899	Auxin-specific_down
Transcription	Transcription	Transcription factor	MYB	Solyc06g073640	-0.520941		-1.57181	Down		-0.50334| -0.38251		-0.22598			Auxin-specific_down
Transcription	Transcription	Transcription factor	MYB-related	Solyc02g078810	-0.778122		-1.26512	Down		0.27587		-0.1975			Auxin-specific_down
Transcription	Transcription	Transcription factor	MYB-related	Solyc10g052470	0.440077		-2.05569	Down			-0.61245	-1.03858			Auxin-specific_down
Transcription	Transcription	Transcription factor	NAC	Solyc03g115850	0.947238		-1.30247	Down	-0.51437| -1.73707	-1.54716	-1.19826	-1.10869			Auxin-specific_down
Transcription	Transcription	Transcription factor	NAC	Solyc06g069710	1.14025		-2.59628	Down	-0.58039						Auxin-specific_down
Transcription	Transcription	Transcription factor	NF-YC	Solyc11g072150	-0.513866		-1.22895	Down	-0.29938	-0.22739	-0.16834				Auxin-specific_down
Transcription	Transcription	Transcription factor	OFP	Solyc01g007810	0.100328		-1.20694	Down	0.42988		0.4132	0.29904			Auxin-specific_down
Transcription	Transcription	Transcription factor	PLATZ	Solyc02g068510	-1.09901		-1.52245	Down	-0.6744	-0.71503| -0.59173			-0.76313	-0.65897	Auxin-specific_down
Transcription	Transcription	Transcription factor	RWP-RK	Solyc01g112190	-0.888564		-1.52094	Down	0.43758	0.40917| 0.50461| 0.43755	-0.40847		-0.36886	-0.20811	Auxin-specific_down
Transcription	Transcription	Transcription factor	TCP	Solyc03g006800	-0.253212		-1.98593	Down	-0.15694	-0.08891	-0.35829	-0.31865			Auxin-specific_down
Transcription	Transcription	Transcription factor	TCP	Solyc07g053410	-1.68098		-3.90091	Down		-0.42633	-0.6247	-0.91621	0.24507	0.16029	Auxin-specific_down
Transcription	Transcription	Transcription factor	TUB	Solyc02g085130	-0.569949		-1.06638	Down	-0.44061			-0.13727			Auxin-specific_down
Transcription	Transcription	Transcription factor	WRKY	Solyc08g008280	-0.825009		-1.78259	Down	-0.64521	0.47517	-1.06219	0.1834			Auxin-specific_down
Transcription	Transcription	Transcription factor	zf-HD	Solyc02g067310	-0.135627		-1.2165	Down	-0.66238	-1.19483	-1.01581	-1.17853	3.59376	3.88343	Auxin-specific_down
Transcription	Transcription	Transcription factor	zf-HD	Solyc02g067320	-0.387668		-1.10309	Down	-0.47328	-0.76627	-0.24048	-0.31111			Auxin-specific_down
Transcription	Transcription	Transcription factor	zf-HD	Solyc03g061620	-0.744815		-1.67506	Down		-0.67259	-0.55224	-0.60632	-0.70696	-0.58251	Auxin-specific_down
Transcription	Transcription	Transcription factor	zf-HD	Solyc05g051420	1.03019		-4.01459	Down		-0.77015		-0.56322	0.2507	0.33986	Auxin-specific_down
Transcription	Transcription	Transcription regulator	Jumonji	Solyc09g091490	1.21523		-4.61227	Down	0.52824		0.52096	-0.54256			Auxin-specific_down
Transcription	Transcription	Transcription regulator	mTERF	Solyc02g069320	-0.405264		-1.14348	Down	0.26583		0.35282				Auxin-specific_down
Transcription	Transcription	Transcription regulator	Others	Solyc03g113720	-0.424264		-2.01131	Down	-0.17145	-0.35119| -0.38364		-0.16829			Auxin-specific_down
Transcription	Transcription	Transcription regulator	Others	Solyc05g006420	-0.895528		-1.11405	Down	-0.28537	-0.6383		-0.20036			Auxin-specific_down
Transcription	Transcription	Transcription regulator	Others	Solyc06g048930	-0.779046		-3.11873	Down	-0.66171| -0.65978	-0.7127| -0.65587	-0.62654	-1.08093| -0.38564			Auxin-specific_down
Transcription	Transcription	Transcription regulator	Others	Solyc10g079700	0.970736		-1.3315	Down		-0.4493	0.28745	-0.35089			Auxin-specific_down
Transcription	Transcription	Transcription regulator	SET	Solyc09g090630	-0.948208		-3.56928	Down	0.94717| 0.94785| 0.80268| 1.00789	0.73364	0.64289| 1.31714| 1.81735	0.60401| 1.66558			Auxin-specific_down
Transcription	Transcription	Transcription regulator	SNF2	Solyc01g068320	-0.0539054		-3.06361	Down	0.6607		1.21924	0.77757			Auxin-specific_down
Transcription	Transcription	Transcription regulator	TRAF	Solyc10g079460	-1.21655		-2.12065	Down					0.29764	0.36776	Auxin-specific_down
Transcription	Transcription	Transcription factor	AP2/ERF-AP2	Solyc03g044300	0.927178		1.67369	Up			0.11278	0.31717			Auxin-specific_up
Transcription	Transcription	Transcription factor	AP2/ERF-AP2	Solyc10g084340	0.842838		1.31184	Up			0.35506	0.81216			Auxin-specific_up
Transcription	Transcription	Transcription factor	AP2/ERF-ERF	Solyc03g118190	4.0929		5.42083	Up		0.58624			-0.32016	-0.64903	Auxin-specific_up
Transcription	Transcription	Transcription factor	AP2/ERF-ERF	Solyc05g050830	-0.347427		2.1506	Up	0.42628| 0.31989	0.44008		0.8562			Auxin-specific_up
Transcription	Transcription	Transcription factor	bHLH	Solyc01g086870	-0.116217		1.15576	Up	-0.2566| -0.76882	0.09578		0.27126			Auxin-specific_up
Transcription	Transcription	Transcription factor	bHLH	Solyc06g035490	1.44666		3.92999	Up		0.76127		1.14139	-0.25487	-0.48619	Auxin-specific_up
Transcription	Transcription	Transcription factor	bZIP	Solyc06g049040	0.869733		1.67936	Up	0.32147	0.72767| 0.32218					Auxin-specific_up
Transcription	Transcription	Transcription factor	C2C2-CO-like	Solyc04g007210	-0.515563		1.20644	Up	0.50719	0.43034| 0.45017	-0.57477	0.21638	-0.35327		Auxin-specific_up
Transcription	Transcription	Transcription factor	C2C2-Dof	Solyc02g076850	3.70426		4.51702	Up		0.90192	0.96612	1.73838		-0.37548	Auxin-specific_up
Transcription	Transcription	Transcription factor	C2C2-Dof	Solyc03g112930	0.118769		1.59969	Up			0.91515	0.83909| 0.82081	0.22721	0.14698	Auxin-specific_up
Transcription	Transcription	Transcription factor	C2C2-GATA	Solyc03g120890	0.557246		1.08092	Up	0.66745| 0.45006	0.74014	-0.03546	0.1776| -0.55831			Auxin-specific_up
Transcription	Transcription	Transcription factor	GRAS	Solyc07g043330	0.911495		1.06542	Up		-0.22506	-0.26691	-0.16062			Auxin-specific_up
Transcription	Transcription	Transcription factor	GRAS	Solyc11g013150	0.301619		1.57757	Up	-0.19006	-0.25715		0.22003			Auxin-specific_up
Transcription	Transcription	Transcription factor	HB-BELL	Solyc04g079830	2.84486		3.17445	Up	0.73013		0.65694	0.31283			Auxin-specific_up
Transcription	Transcription	Transcription factor	HB-BELL	Solyc06g074120	0.263764		2.1156	Up	-0.54503| -0.15154	-0.4719| 0.3028	-0.52854	0.11275	0.12758	-0.6345| -0.28395	Auxin-specific_up
Transcription	Transcription	Transcription factor	HB-HD-ZIP	Solyc04g074700	0.988504		1.42414	Up	1.11562	0.53953| 0.66892| 0.94701	1.14638	1.31282		-0.75416	Auxin-specific_up
Transcription	Transcription	Transcription factor	HB-other	Solyc02g085630	0.315955		2.12373	Up		0.82572| 1.27166	0.97688	1.85189	-1.97803	-1.52768	Auxin-specific_up
Transcription	Transcription	Transcription factor	HSF	Solyc04g016000	-0.812807		1.62453	Up	-1.63372| -1.55078	-0.51554| -0.65448	-1.52203	-0.43182	0.42766	0.33651	Auxin-specific_up
Transcription	Transcription	Transcription factor	HSF	Solyc08g076590	0.339684		1.01715	Up	0.49829	0.59655	-0.24748				Auxin-specific_up
Transcription	Transcription	Transcription factor	LIM	Solyc04g077780	0.850126		2.93781	Up		0.50042| 0.47331| 0.64382	-0.70189	0.21974			Auxin-specific_up
Transcription	Transcription	Transcription factor	LOB	Solyc11g072470	2.15454		4.0808	Up		0.54986		1.21264	-0.44799	-0.44826	Auxin-specific_up
Transcription	Transcription	Transcription factor	MYB	Solyc02g088190	0.596462		1.40327	Up	0.76225	0.72361	0.77781	1.1065	-0.65098	-0.55619	Auxin-specific_up
Transcription	Transcription	Transcription factor	MYB	Solyc05g053330	4.32332		5.62648	Up							Auxin-specific_up
Transcription	Transcription	Transcription factor	MYB	Solyc12g049350	1.15766		5.72212	Up		0.63852				0.34404	Auxin-specific_up
Transcription	Transcription	Transcription factor	NAC	Solyc02g088180	0.285147		1.61134	Up		0.6146| 0.70263		0.8073			Auxin-specific_up
Transcription	Transcription	Transcription factor	NAC	Solyc07g066330	0.910075		2.6068	Up	-0.47414| -0.81233| -0.5228| -0.43674	-0.38557		0.81644	-1.01635	-1.09657	Auxin-specific_up
Transcription	Transcription	Transcription factor	NF-YC	Solyc03g110860	0.958038		1.18035	Up	0.49215	0.48082		0.20293			Auxin-specific_up
Transcription	Transcription	Transcription factor	SBP	Solyc02g077920	-0.911915		1.37922	Up	0.28402	0.53167	-0.72402	0.24691			Auxin-specific_up
Transcription	Transcription	Transcription factor	Tify	Solyc08g036625	3.68904		4.63664	Up	-0.7446		1.31489	1.54604	-0.34122		Auxin-specific_up
Transcription	Transcription	Transcription factor	Trihelix	Solyc04g071360	0.802998		1.1587	Up			-0.19121		1.07165	0.96878	Auxin-specific_up
Transcription	Transcription	Transcription factor	Trihelix	Solyc12g056510	0.25051		1.28223	Up	0.21853	0.29082	0.21592	0.14634	-0.26942	-0.67643	Auxin-specific_up
Transcription	Transcription	Transcription factor	WRKY	Solyc01g079260	0.643206		1.53473	Up	0.24987	0.47356	0.67522	0.92164	0.15817		Auxin-specific_up
Transcription	Transcription	Transcription factor	WRKY	Solyc05g012500	0.0322596		1.64017	Up	0.11136	0.38793		0.33071	0.40132		Auxin-specific_up
Transcription	Transcription	Transcription factor	WRKY	Solyc07g056280	0.24218		1.94813	Up	-0.59499| -0.35195	0.4856		1.00122		-0.26614	Auxin-specific_up
Transcription	Transcription	Transcription regulator	AUX/IAA	Solyc06g008590	0.422134		2.12835	Up		0.43333		0.4232	0.68353	0.39447	Auxin-specific_up
Transcription	Transcription	Transcription regulator	GNAT	Solyc08g006730	1.14397		2.33485	Up	-1.05731	-1.0918					Auxin-specific_up
Transcription	Transcription	Transcription regulator	GNAT	Solyc08g068730	2.96917		4.60212	Up	-0.54946	0.4784			-0.47943	-0.70118	Auxin-specific_up
Transcription	Transcription	Transcription regulator	mTERF	Solyc02g021430	0.830042		1.03227	Up	0.70204	0.7825		0.27468			Auxin-specific_up
Transcription	Transcription	Transcription regulator	SWI/SNF-BAF60b	Solyc11g012290	0.98128		1.01903	Up	0.73163| 0.69344	0.84214| 0.99709	0.22659	0.15406			Auxin-specific_up
Transcription	Transcription	Transcription regulator	TAZ	Solyc02g092460	-0.133476		1.33801	Up	0.63995	0.80905	0.37574	0.68275			Auxin-specific_up
Transcription	Transcription	Transcription regulator	TAZ	Solyc03g111710	0.107202		1.46466	Up	0.4852| -0.18574	0.57012	-0.54921		0.91599		Auxin-specific_up
Transcription	Transcription	Transcription factor	AP2/ERF-AP2	Solyc08g081650	-1.80144	Down	-1.37704	Down			-0.42261	-0.24397			Common_down
Transcription	Transcription	Transcription factor	AP2/ERF-AP2	Solyc08g081670	-1.65778	Down	-1.08574	Down	-0.23392	-0.27104	-0.34059	-0.20724			Common_down
Transcription	Transcription	Transcription factor	AP2/ERF-ERF	Solyc01g095500	-1.43309	Down	-2.31806	Down	0.39486		-0.52917	-0.45469			Common_down
Transcription	Transcription	Transcription factor	AP2/ERF-ERF	Solyc03g006320	-1.62855	Down	-2.2595	Down			-0.29626	-0.15222			Common_down
Transcription	Transcription	Transcription factor	AP2/ERF-ERF	Solyc03g093550	-2.37668	Down	-4.09491	Down	-0.43029		-0.6468	-0.37765			Common_down
Transcription	Transcription	Transcription factor	AP2/ERF-ERF	Solyc03g093560	-3.10422	Down	-3.70967	Down	-0.30016		-0.80704	-0.28199			Common_down
Transcription	Transcription	Transcription factor	AP2/ERF-ERF	Solyc03g114440	-7.68175	Down	-7.1767	Down	-0.6468	-1.27627	-0.83914	-0.64132			Common_down
Transcription	Transcription	Transcription factor	AP2/ERF-ERF	Solyc03g116610	-4.58875	Down	-2.40319	Down	-0.53072| -1.11806	-0.69739	-0.73414				Common_down
Transcription	Transcription	Transcription factor	AP2/ERF-ERF	Solyc04g071770	-4.74253	Down	-2.80637	Down	-1.77447| -0.88655	-1.08105| -0.50637	-0.95336	-0.60209			Common_down
Transcription	Transcription	Transcription factor	AP2/ERF-ERF	Solyc04g072900	-1.40389	Down	-1.41957	Down	0.1158	0.11423	-0.0151	-0.0827			Common_down
Transcription	Transcription	Transcription factor	AP2/ERF-ERF	Solyc04g078640	-3.03842	Down	-1.18873	Down	-1.48289| -1.54623	-0.94806| -0.84949	-0.64743	-0.3109			Common_down
Transcription	Transcription	Transcription factor	AP2/ERF-ERF	Solyc05g052040	-3.36893	Down	-3.36371	Down	-0.64421| -0.86091| -0.89296	-0.52039	-0.87866				Common_down
Transcription	Transcription	Transcription factor	AP2/ERF-ERF	Solyc05g052050	-2.33448	Down	-1.32136	Down	-0.40952		-0.29304				Common_down
Transcription	Transcription	Transcription factor	AP2/ERF-ERF	Solyc08g007230	-2.62765	Down	-2.06384	Down	0.33392		0.18332	0.29258			Common_down
Transcription	Transcription	Transcription factor	AP2/ERF-ERF	Solyc08g078190	-1.64987	Down	-2.91542	Down		0.13795	-0.24737	-0.12967			Common_down
Transcription	Transcription	Transcription factor	AP2/ERF-ERF	Solyc08g081960	-1.68155	Down	-1.94469	Down	-0.50041	-0.40197	-0.37307	-0.37415			Common_down
Transcription	Transcription	Transcription factor	AP2/ERF-ERF	Solyc08g082210	-5.10361	Down	-4.93801	Down	-0.40252	0.18703	-1.11104	-0.49224			Common_down
Transcription	Transcription	Transcription factor	AP2/ERF-ERF	Solyc09g066360	-6.03809	Down	-5.30537	Down	-1.10834| -1.55341	-1.02541| -1.2005	-2.1631	-1.62029			Common_down
Transcription	Transcription	Transcription factor	AP2/ERF-ERF	Solyc09g089930	-5.63888	Down	-6.00288	Down	-1.12273	-0.88228	-0.90915	-0.69236	-0.67643	-0.7532	Common_down
Transcription	Transcription	Transcription factor	AP2/ERF-ERF	Solyc12g056590	-4.38767	Down	-3.75649	Down	-1.61324	-1.43534	-1.18525	-0.73333			Common_down
Transcription	Transcription	Transcription factor	AP2/ERF-ERF	Solyc12g056980	-3.0667	Down	-3.21357	Down	-0.71189	-0.56016	-0.44191	-0.40166			Common_down
Transcription	Transcription	Transcription factor	AP2/ERF-RAV	Solyc05g009790	-2.19317	Down	-2.39554	Down	0.09824	0.14958		0.44858		-0.75443	Common_down
Transcription	Transcription	Transcription factor	B3	Solyc01g096790	-1.34706	Down	-2.35252	Down	-0.47794						Common_down
Transcription	Transcription	Transcription factor	B3	Solyc02g021260	-2.10899	Down	-4.39313	Down							Common_down
Transcription	Transcription	Transcription factor	B3	Solyc08g006483	-4.76746	Down	-4.53499	Down	-0.68782	-0.71383	-1.9014	-1.97863			Common_down
Transcription	Transcription	Transcription factor	B3	Solyc08g013690	-2.97029	Down	-2.25145	Down	-0.78576	-0.72157	-0.63087	-0.9099	-0.25947	-0.11604	Common_down
Transcription	Transcription	Transcription factor	B3	Solyc08g013700	-2.75754	Down	-3.84453	Down		-0.47943	-0.84528	-0.73764	-0.25947	-0.11604	Common_down
Transcription	Transcription	Transcription factor	B3	Solyc08g029090	-1.27631	Down	-1.08067	Down							Common_down
Transcription	Transcription	Transcription factor	B3	Solyc09g010230	-4.03886	Down	-4.04591	Down	-0.60849| -1.77418| -1.34466	-1.61415| -0.57122| -1.14163	-2.51469	-2.02901			Common_down
Transcription	Transcription	Transcription factor	B3	Solyc10g075030	-1.31843	Down	-1.06073	Down		-0.20713	-0.26752	-0.32648			Common_down
Transcription	Transcription	Transcription factor	B3-ARF	Solyc07g042260	-1.8859	Down	-1.07035	Down	-0.46869| 0.26982| -0.49212| -0.71708	-0.51164| -0.44874| 0.37466	0.22574| -0.25634	0.16789			Common_down
Transcription	Transcription	Transcription factor	bHLH	Solyc01g010130	-2.87026	Down	-3.05018	Down		-0.31749	-0.48861	-0.54594			Common_down
Transcription	Transcription	Transcription factor	bHLH	Solyc01g096050	-1.87364	Down	-1.35515	Down	-0.48924	-0.1467	-0.63886	-0.34015			Common_down
Transcription	Transcription	Transcription factor	bHLH	Solyc01g109700	-1.78976	Down	-1.31136	Down	-0.16378	-0.25727	-0.9432	-0.90729			Common_down
Transcription	Transcription	Transcription factor	bHLH	Solyc02g062690	-3.42822	Down	-2.88596	Down	-0.40952	-0.52777	-0.92661	-0.57198			Common_down
Transcription	Transcription	Transcription factor	bHLH	Solyc03g034000	-5.38535	Down	-6.73349	Down	-0.7256| -0.94708| -0.97424	-0.68909| -0.68966	-1.98104	-1.42451			Common_down
Transcription	Transcription	Transcription factor	bHLH	Solyc04g007300	-5.88288	Down	-4.10534	Down	-1.90688	-1.62458	-1.90149	-1.54731		0.3708	Common_down
Transcription	Transcription	Transcription factor	bHLH	Solyc05g006650	-2.11607	Down	-1.5657	Down				-0.12918			Common_down
Transcription	Transcription	Transcription factor	bHLH	Solyc05g050560	-1.03301	Down	-1.23824	Down	-0.52716	-0.32739	-0.31475	-0.20503			Common_down
Transcription	Transcription	Transcription factor	bHLH	Solyc06g008030	-2.47205	Down	-1.21528	Down		-0.45694		0.08725			Common_down
Transcription	Transcription	Transcription factor	bHLH	Solyc07g053290	-1.73109	Down	-1.40253	Down	0.47764	0.24697		-0.35615			Common_down
Transcription	Transcription	Transcription factor	bHLH	Solyc09g005070	-5.95086	Down	-5.44581	Down					-0.20482	-0.12855	Common_down
Transcription	Transcription	Transcription factor	bHLH	Solyc09g065100	-1.09193	Down	-1.44877	Down			1.3915				Common_down
Transcription	Transcription	Transcription factor	bHLH	Solyc11g056650	-1.83078	Down	-1.78055	Down	-1.05425	-1.46064	-0.67632	-0.72269			Common_down
Transcription	Transcription	Transcription factor	bHLH	Solyc12g100140	-2.61853	Down	-1.51908	Down	-0.89678	-0.79825	-0.78402	-0.48751			Common_down
Transcription	Transcription	Transcription factor	bZIP	Solyc01g104650	-2.19768	Down	-1.40964	Down	-0.3003	-0.18384	-0.30348	-0.05751			Common_down
Transcription	Transcription	Transcription factor	bZIP	Solyc01g108080	-2.25378	Down	-1.44005	Down	-0.4441| -0.56033| -0.57151		-0.74052	-0.35444			Common_down
Transcription	Transcription	Transcription factor	bZIP	Solyc02g084860	-4.13538	Down	-2.50035	Down	-1.27819	-0.93918	-0.89815	-0.36345			Common_down
Transcription	Transcription	Transcription factor	bZIP	Solyc04g011670	-2.75573	Down	-1.77952	Down	-0.26435	-0.39113	-0.66555	-0.66304		-0.24517	Common_down
Transcription	Transcription	Transcription factor	bZIP	Solyc08g006110	-1.41814	Down	-1.03637	Down	-0.36153| -1.09583	-1.17602| -0.53387| -0.50967	-0.46642	-0.75667			Common_down
Transcription	Transcription	Transcription factor	bZIP	Solyc10g080770	-1.39672	Down	-1.03292	Down	-0.49506		-0.49213	-0.17796			Common_down
Transcription	Transcription	Transcription factor	bZIP	Solyc12g056860	-3.30429	Down	-2.49337	Down	-0.74397| -1.10925	-0.63582| -0.77889| -0.68156	-0.59149| -1.0746| -1.4218	-0.86445| -1.22586			Common_down
Transcription	Transcription	Transcription factor	C2C2-CO-like	Solyc09g074560	-2.13543	Down	-1.67981	Down	-0.4938		-0.55406	-0.19951			Common_down
Transcription	Transcription	Transcription factor	C2C2-CO-like	Solyc12g006240	-3.45491	Down	-3.10959	Down	-0.85583	-1.032	-1.16024| -0.94239	-1.26848| -1.0037			Common_down
Transcription	Transcription	Transcription factor	C2C2-Dof	Solyc04g070960	-5.22376	Down	-3.42085	Down	-1.4892	-1.04679	-2.40154	-1.73734	0.79339	0.60815	Common_down
Transcription	Transcription	Transcription factor	C2C2-Dof	Solyc11g010940	-4.87537	Down	-4.91989	Down			-1.51103| -1.54371	-1.53388| -1.3661			Common_down
Transcription	Transcription	Transcription factor	C2C2-GATA	Solyc09g091250	-1.39799	Down	-1.31816	Down	-0.18328	-0.20174	-0.3205	-0.3944			Common_down
Transcription	Transcription	Transcription factor	C2C2-YABBY	Solyc01g091010	-1.20626	Down	-6.34614	Down	-0.53409	-1.21603	-0.80534	-1.92751	0.85745	0.79354	Common_down
Transcription	Transcription	Transcription factor	C2C2-YABBY	Solyc05g005240	-4.21829	Down	-3.8727	Down						0.21516	Common_down
Transcription	Transcription	Transcription factor	C2C2-YABBY	Solyc05g012050	-5.67702	Down	-6.97486	Down	-1.62111| -0.65695	-1.41393| -0.91113	-2.72163	-2.97809	0.56502	0.60041	Common_down
Transcription	Transcription	Transcription factor	C2H2	Solyc01g090840	-4.34898	Down	-4.35446	Down	-1.3917	-1.17535	-1.15065	-0.86109			Common_down
Transcription	Transcription	Transcription factor	C2H2	Solyc01g107170	-3.52741	Down	-1.79579	Down	-0.71848		-1.05976	-0.41183			Common_down
Transcription	Transcription	Transcription factor	C2H2	Solyc02g032120	-1.3063	Down	-1.01863	Down	-0.2735	-0.39622	-0.39217	-0.45833			Common_down
Transcription	Transcription	Transcription factor	C2H2	Solyc02g160370	-1.31381	Down	-3.9268	Down	1.13589		1.05968				Common_down
Transcription	Transcription	Transcription factor	C2H2	Solyc03g098070	-2.82726	Down	-2.82522	Down	-0.4254	-0.65707| -0.45231| -0.74269	-1.08058	-0.89895	0.56402	0.65985	Common_down
Transcription	Transcription	Transcription factor	C2H2	Solyc04g074320	-3.82553	Down	-5.45852	Down	0.42631				-0.12016	-0.22071	Common_down
Transcription	Transcription	Transcription factor	C2H2	Solyc04g077980	-1.84606	Down	-2.63443	Down	-0.18702	-0.13955	-0.83527	-0.41414			Common_down
Transcription	Transcription	Transcription factor	C2H2	Solyc05g009380	-1.71886	Down	-1.04453	Down	-0.53192| -0.51971| -0.58091	-0.69091	-0.57735	-0.55803	0.61458	0.32686	Common_down
Transcription	Transcription	Transcription factor	C2H2	Solyc06g068390	-2.26532	Down	-2.21421	Down	-1.17705| -0.90582	-1.0284| -0.81137	-0.22769	-0.2128			Common_down
Transcription	Transcription	Transcription factor	C2H2	Solyc06g072360	-2.96671	Down	-2.04799	Down	-1.30427| -1.0722	-1.53959| -0.99298	-1.58367	-1.37259			Common_down
Transcription	Transcription	Transcription factor	C2H2	Solyc06g074800	-3.83668	Down	-1.70111	Down	-1.50721| -0.97756	-0.83183| -0.42764	-1.92686	-0.71998	0.65502	-0.57234	Common_down
Transcription	Transcription	Transcription factor	C2H2	Solyc06g075780	-1.7048	Down	-2.65392	Down		0.57288	-0.28224	-0.22902	-0.20674	-0.21843	Common_down
Transcription	Transcription	Transcription factor	C2H2	Solyc08g006470	-3.13335	Down	-1.48525	Down							Common_down
Transcription	Transcription	Transcription factor	C2H2	Solyc08g078580	-3.30845	Down	-2.76837	Down	0.43492		0.44411	0.44351		0.3597	Common_down
Transcription	Transcription	Transcription factor	C2H2	Solyc11g066400	-5.08573	Down	-4.58782	Down	-1.55633	-1.28013	-1.57571	-1.12719		0.64768	Common_down
Transcription	Transcription	Transcription factor	C3H	Solyc05g009350	-1.6929	Down	-1.18432	Down		-0.31463			-0.61034	-0.7773	Common_down
Transcription	Transcription	Transcription factor	C3H	Solyc07g053750	-4.2797	Down	-3.33798	Down	-0.95122| -0.98501	-1.29243| -1.42927	-0.90022	-0.4805	0.27667	0.22341	Common_down
Transcription	Transcription	Transcription factor	DBB	Solyc01g110370	-2.07067	Down	-1.75867	Down			-0.75685	-0.47128			Common_down
Transcription	Transcription	Transcription factor	DBB	Solyc04g081020	-2.00331	Down	-3.25173	Down	-0.45776	-0.49167	-0.41417				Common_down
Transcription	Transcription	Transcription factor	EIL	Solyc01g006650	-1.85382	Down	-1.93202	Down			-0.67796				Common_down
Transcription	Transcription	Transcription factor	EIL	Solyc01g009170	-2.40563	Down	-1.75925	Down	-0.56808| -0.84184	-0.65675| -0.84705	-0.55227	-0.4638			Common_down
Transcription	Transcription	Transcription factor	EIL	Solyc01g096810	-3.07157	Down	-2.01599	Down	-1.2275	-0.61679	-1.07345	-0.49194			Common_down
Transcription	Transcription	Transcription factor	GARP-ARR-B	Solyc07g005140	-1.57252	Down	-1.33154	Down	-0.94887	-0.66919	-0.60505	-0.44986			Common_down
Transcription	Transcription	Transcription factor	GARP-G2-like	Solyc02g090400	-1.93987	Down	-2.1582	Down	-0.2372	-0.19407	-0.45316	-0.5376	-0.38272	-0.4331	Common_down
Transcription	Transcription	Transcription factor	GARP-G2-like	Solyc05g049860	-4.83136	Down	-5.28811	Down			-1.19871	-1.38064		-0.63421	Common_down
Transcription	Transcription	Transcription factor	GARP-G2-like	Solyc10g008160	-1.99881	Down	-1.96134	Down	-0.64168| -0.48945| -0.50602	-0.42436| -0.72154	-1.27078	-1.62593			Common_down
Transcription	Transcription	Transcription factor	GARP-G2-like	Solyc10g078720	-6.012	Down	-4.54516	Down							Common_down
Transcription	Transcription	Transcription factor	GARP-G2-like	Solyc10g085620	-3.40132	Down	-1.3043	Down			-0.94656| -0.8162	-1.03609| -1.30149			Common_down
Transcription	Transcription	Transcription factor	GRAS	Solyc01g100200	-1.63443	Down	-1.56461	Down	-0.20504	0.41544	-0.98613	0.18855			Common_down
Transcription	Transcription	Transcription factor	GRAS	Solyc02g085600	-3.13182	Down	-1.67396	Down	-0.29429	-0.18563	-0.79297	-0.46615	0.81036	0.7401	Common_down
Transcription	Transcription	Transcription factor	GRAS	Solyc06g035620	-1.51278	Down	-1.22312	Down	0.30519| -0.25122		-0.45268| 0.44926| -0.2747	0.52564			Common_down
Transcription	Transcription	Transcription factor	GRAS	Solyc06g036170	-3.39001	Down	-2.1292	Down	-0.54808	-0.32808	-0.42051	-0.22128			Common_down
Transcription	Transcription	Transcription factor	GRAS	Solyc07g063940	-1.49417	Down	-1.68633	Down	-0.43127		-0.28796				Common_down
Transcription	Transcription	Transcription factor	GRAS	Solyc11g012510	-2.21922	Down	-1.4633	Down	-0.47791	-0.34207	-0.46361	-0.18655			Common_down
Transcription	Transcription	Transcription factor	GRF	Solyc08g083230	-1.49724	Down	-2.36199	Down	-0.58063	-0.74801		-0.44478			Common_down
Transcription	Transcription	Transcription factor	HB-BELL	Solyc04g080790	-2.02591	Down	-1.17409	Down	0.48299		-0.71339	-0.24055			Common_down
Transcription	Transcription	Transcription factor	HB-BELL	Solyc08g081400	-1.33681	Down	-2.16256	Down	0.47136		1.40764	1.14139	-0.40133	-0.25578	Common_down
Transcription	Transcription	Transcription factor	HB-HD-ZIP	Solyc01g010600	-6.88834	Down	-7.09357	Down	-0.58139| -1.0606	-1.04661| -1.46023	-1.95273	-2.14839			Common_down
Transcription	Transcription	Transcription factor	HB-HD-ZIP	Solyc02g087840	-3.47906	Down	-1.99033	Down		-0.43943	-0.85036	-0.43127	-0.11134		Common_down
Transcription	Transcription	Transcription factor	HB-HD-ZIP	Solyc02g091930	-2.74101	Down	-1.45246	Down	-0.45446	-0.23326	-0.54465	-0.13027			Common_down
Transcription	Transcription	Transcription factor	HB-HD-ZIP	Solyc05g006980	-3.0028	Down	-1.7482	Down	-1.42141| -1.30108	-0.95053| -0.7604	-0.76646	-0.21341			Common_down
Transcription	Transcription	Transcription factor	HB-KNOX	Solyc02g081120	-1.65316	Down	-1.81072	Down	-0.61606	-1.07315	-0.82669	-0.85056| -0.80305	0.54693	0.73006	Common_down
Transcription	Transcription	Transcription factor	HB-other	Solyc02g062960	-2.71574	Down	-1.29212	Down		0.65123				-0.32194	Common_down
Transcription	Transcription	Transcription factor	HSF	Solyc02g079180	-3.77397	Down	-3.74654	Down	-0.55007	-0.78648	-0.93302	-0.9333			Common_down
Transcription	Transcription	Transcription factor	HSF	Solyc02g090820	-2.13194	Down	-1.25071	Down	-0.3264| -0.17209		-0.63295	-0.17164			Common_down
Transcription	Transcription	Transcription factor	LOB	Solyc03g095940	-3.22199	Down	-1.72483	Down	-0.41421	-0.34739	-1.83767	-1.72827		0.49835	Common_down
Transcription	Transcription	Transcription factor	LOB	Solyc04g077990	-1.19252	Down	-2.17696	Down		-0.77185	-0.42664	-0.49521	-0.76091		Common_down
Transcription	Transcription	Transcription factor	LOB	Solyc06g082770	-5.23171	Down	-5.39757	Down	-0.86612	-0.9204	-0.87341	-0.5241	-0.75224		Common_down
Transcription	Transcription	Transcription factor	MADS-M-type	Solyc01g106720	-6.34461	Down	-4.03134	Down					0.88944	1.25532	Common_down
Transcription	Transcription	Transcription factor	MADS-M-type	Solyc03g115910	-2.51657	Down	-4.38792	Down	0.991| 0.42672	1.13692	0.37227	0.55453			Common_down
Transcription	Transcription	Transcription factor	MADS-M-type	Solyc11g069770	-5.7276	Down	-7.67012	Down	-0.74276	-0.78855	-1.06949	-1.42766		0.16481	Common_down
Transcription	Transcription	Transcription factor	MADS-MIKC	Solyc01g093960	-2.46207	Down	-2.60947	Down	-0.45653	-0.77087| -0.63363	-0.86849	-1.07558	0.65927	0.77872	Common_down
Transcription	Transcription	Transcription factor	MADS-MIKC	Solyc03g006830	-2.50899	Down	-2.39246	Down	0.70262| -0.64685	-0.74862| 0.68487	-0.99695	-0.82312	1.28458| 1.17949		Common_down
Transcription	Transcription	Transcription factor	MADS-MIKC	Solyc04g081000	-1.20707	Down	-1.3081	Down	-0.77116	-1.25804	-1.0992	-0.94471	0.28335	0.31165	Common_down
Transcription	Transcription	Transcription factor	MADS-MIKC	Solyc11g010570	-2.95152	Down	-1.53334	Down	-0.7346	-0.62451	-0.47168	-0.65389		0.25871	Common_down
Transcription	Transcription	Transcription factor	MADS-MIKC	Solyc11g032100	-1.98379	Down	-1.29886	Down				-0.61265	0.24834	0.1773| 0.66649	Common_down
Transcription	Transcription	Transcription factor	MYB	Solyc01g005660	-1.46136	Down	-1.81021	Down					-0.75789	-0.41073	Common_down
Transcription	Transcription	Transcription factor	MYB	Solyc01g009070	-1.47064	Down	-1.50078	Down	-0.55619	0.55241| -0.49235	-0.304	-0.21572			Common_down
Transcription	Transcription	Transcription factor	MYB	Solyc01g111500	-4.07482	Down	-3.27368	Down	-0.72262	-0.39409	-0.73285	-0.59189	-1.20216	-0.61577	Common_down
Transcription	Transcription	Transcription factor	MYB	Solyc02g067760	-6.73016	Down	-6.37242	Down	-3.18652| -1.40588	-2.27297| -1.51418	-4.12518	-3.58228	1.54461	-0.15958	Common_down
Transcription	Transcription	Transcription factor	MYB	Solyc02g093740	-2.86345	Down	-2.24029	Down			-0.61075	-0.74829	-0.49933		Common_down
Transcription	Transcription	Transcription factor	MYB	Solyc03g093890	-5.29528	Down	-3.16724	Down	-0.47268						Common_down
Transcription	Transcription	Transcription factor	MYB	Solyc04g014470	-3.3203	Down	-2.17045	Down	-0.85484	-1.18475	-1.12813| -1.41511	-1.89276| -1.27573		0.69828	Common_down
Transcription	Transcription	Transcription factor	MYB	Solyc04g078420	-2.14565	Down	-1.52653	Down	-0.06936| -0.25506	-0.34803	-0.09551	-0.00844			Common_down
Transcription	Transcription	Transcription factor	MYB	Solyc04g079360	-1.3656	Down	-2.18178	Down	0.51014| -0.13049	-0.1133	-0.17514	-0.09518	-1.02089	-1.59067	Common_down
Transcription	Transcription	Transcription factor	MYB	Solyc05g007160	-1.61801	Down	-2.00674	Down	-0.54715	-0.53454	0.86589| -0.76025	-0.91606			Common_down
Transcription	Transcription	Transcription factor	MYB	Solyc05g052850	-1.15031	Down	-1.62334	Down	-0.4971	-0.71641	0.34123| -0.3177	0.26726| -0.27386			Common_down
Transcription	Transcription	Transcription factor	MYB	Solyc06g009710	-3.09002	Down	-2.52927	Down		-0.71206		-1.47623| -1.4144		0.3588	Common_down
Transcription	Transcription	Transcription factor	MYB	Solyc06g065100	-2.60974	Down	-1.76568	Down	-0.91184	-0.45803	-0.84506	-0.44806			Common_down
Transcription	Transcription	Transcription factor	MYB	Solyc08g082890	-2.39723	Down	-2.85319	Down			0.2909	0.28605			Common_down
Transcription	Transcription	Transcription factor	MYB	Solyc09g090130	-1.89567	Down	-2.89993	Down							Common_down
Transcription	Transcription	Transcription factor	MYB	Solyc10g055410	-3.30651	Down	-2.13778	Down	-0.75592	-0.405	-1.02974	-0.31911			Common_down
Transcription	Transcription	Transcription factor	MYB	Solyc11g006720	-2.28775	Down	-1.3078	Down	-0.56371		-0.38614				Common_down
Transcription	Transcription	Transcription factor	MYB	Solyc12g099140	-5.04466	Down	-3.09898	Down	-0.81468	-0.75968					Common_down
Transcription	Transcription	Transcription factor	MYB-related	Solyc01g096700	-1.65096	Down	-1.18926	Down	0.26489						Common_down
Transcription	Transcription	Transcription factor	MYB-related	Solyc02g036370	-2.10678	Down	-1.02911	Down	-0.70602		-0.98721	-0.41804			Common_down
Transcription	Transcription	Transcription factor	MYB-related	Solyc02g086690	-5.64069	Down	-4.48268	Down	-2.88741	-2.65493	-4.14334	-4.33772	2.32568| -0.74657	2.86731	Common_down
Transcription	Transcription	Transcription factor	MYB-related	Solyc07g026680	-2.39732	Down	-1.50608	Down	-0.461	-0.32386	-0.69847	-0.92755	-0.32016	-0.37407	Common_down
Transcription	Transcription	Transcription factor	MYB-related	Solyc07g052490	-3.69707	Down	-3.8463	Down		-0.55473| -0.79706	-0.93672	-1.22208	-0.33079	-0.55925	Common_down
Transcription	Transcription	Transcription factor	MYB-related	Solyc11g069850	-2.35094	Down	-1.67256	Down		-0.28057	-0.268				Common_down
Transcription	Transcription	Transcription factor	NAC	Solyc04g009440	-1.39261	Down	-1.82526	Down	-0.95766		-0.43564	0.09544			Common_down
Transcription	Transcription	Transcription factor	NAC	Solyc06g008360	-1.35101	Down	-1.06463	Down	-0.55346	-0.64186	-1.03546	-1.26305	0.33746	0.58395	Common_down
Transcription	Transcription	Transcription factor	NAC	Solyc06g060230	-1.15742	Down	-1.17553	Down	-0.44616	-0.31085	-0.37122	-0.21057			Common_down
Transcription	Transcription	Transcription factor	NAC	Solyc07g063410	-3.00423	Down	-1.49051	Down	-0.91302	0.53896| -0.41087	-0.6712	-0.19108			Common_down
Transcription	Transcription	Transcription factor	NAC	Solyc10g055760	-1.90224	Down	-1.79679	Down	0.44208	0.86534	-0.38349	0.41635		-0.86168	Common_down
Transcription	Transcription	Transcription factor	NAC	Solyc11g017470	-2.86586	Down	-1.52499	Down	-0.71524		-0.71984	-0.24418			Common_down
Transcription	Transcription	Transcription factor	NF-YA	Solyc10g081840	-3.31786	Down	-2.60498	Down	-0.52459| -0.66841						Common_down
Transcription	Transcription	Transcription factor	NF-YB	Solyc05g005440	-6.63785	Down	-5.17101	Down							Common_down
Transcription	Transcription	Transcription factor	OFP	Solyc09g018200	-4.49834	Down	-3.97692	Down	-1.0138	-0.91167	-0.59396	-0.69499			Common_down
Transcription	Transcription	Transcription factor	OFP	Solyc09g082080	-1.65933	Down	-1.11351	Down		-0.83702| -0.74359					Common_down
Transcription	Transcription	Transcription factor	OFP	Solyc10g076180	-3.70352	Down	-2.25233	Down	-0.77329	-1.01454	-0.98277	-0.54578			Common_down
Transcription	Transcription	Transcription factor	PLATZ	Solyc08g005100	-3.50011	Down	-3.40055	Down	-1.07041| -1.11791	-0.81953| -0.91509	-1.5181	-1.28516	0.49242		Common_down
Transcription	Transcription	Transcription factor	PLATZ	Solyc08g076860	-3.53743	Down	-2.06941	Down	-0.34729		-0.48475	-0.28774			Common_down
Transcription	Transcription	Transcription factor	PLATZ	Solyc10g085800	-1.85957	Down	-1.34353	Down	-0.31988	-0.33049	-0.26472	-0.18808			Common_down
Transcription	Transcription	Transcription factor	RWP-RK	Solyc08g013900	-1.51796	Down	-1.00323	Down	-0.57413	-0.15239	-0.49414	-0.21572			Common_down
Transcription	Transcription	Transcription factor	Tify	Solyc08g036660	-5.53022	Down	-6.80802	Down	-1.61853	-0.90341	-2.00055	-1.42631	2.55636	2.0851	Common_down
Transcription	Transcription	Transcription factor	Tify	Solyc12g009220	-1.95618	Down	-2.67983	Down	-0.32741| -0.99726	-0.62627| -0.35859	-0.5898	-0.3115			Common_down
Transcription	Transcription	Transcription factor	TUB	Solyc01g067680	-1.64515	Down	-1.21284	Down	-0.18548		-0.29057				Common_down
Transcription	Transcription	Transcription factor	WRKY	Solyc01g095630	-3.63364	Down	-3.50433	Down	-0.39022		-0.83522				Common_down
Transcription	Transcription	Transcription factor	WRKY	Solyc04g072070	-7.2753	Down	-5.36432	Down	-0.77367	-0.48418	-0.99204	-1.37944			Common_down
Transcription	Transcription	Transcription factor	WRKY	Solyc06g066370	-1.4318	Down	-1.61202	Down	-0.68876	-0.17079	-0.18507	-0.15725		-0.39997	Common_down
Transcription	Transcription	Transcription factor	WRKY	Solyc06g068460	-1.53596	Down	-1.66638	Down	-0.22765	0.2219	-0.30617	0.11582			Common_down
Transcription	Transcription	Transcription factor	WRKY	Solyc08g067360	-7.4106	Down	-5.94376	Down	-0.48285	0.5592			-0.84924	-1.52156	Common_down
Transcription	Transcription	Transcription factor	WRKY	Solyc09g014990	-3.78668	Down	-3.92355	Down	-0.98747| -0.89651		-1.31364	-0.19383			Common_down
Transcription	Transcription	Transcription regulator	AUX/IAA	Solyc06g053830	-3.34119	Down	-2.33081	Down	-1.57642	-0.97318	-0.45507				Common_down
Transcription	Transcription	Transcription regulator	GNAT	Solyc05g025890	-3.91978	Down	-2.37087	Down	-1.87959	-1.10425	-1.33438	-0.8395	0.36521		Common_down
Transcription	Transcription	Transcription regulator	GNAT	Solyc06g072500	-1.16427	Down	-1.09097	Down							Common_down
Transcription	Transcription	Transcription regulator	GNAT	Solyc08g068690	-3.50933	Down	-1.22844	Down	-0.57476| -0.72065| -0.77792	0.2374| 0.2299	-1.0729		-0.63476| -0.84965	-0.34477	Common_down
Transcription	Transcription	Transcription regulator	GNAT	Solyc08g068700	-2.41674	Down	-2.76099	Down	-0.93857	-0.57463	-1.20163	-0.52216	-0.84965	-0.34477	Common_down
Transcription	Transcription	Transcription regulator	GNAT	Solyc09g082230	-5.47837	Down	-3.24443	Down	-1.26906| -1.45213	-0.54224	-0.94461				Common_down
Transcription	Transcription	Transcription regulator	IWS1	Solyc04g071520	-2.77151	Down	-3.39321	Down	-0.66618	-0.68175	-0.2262		0.43325	0.46766	Common_down
Transcription	Transcription	Transcription regulator	Others	Solyc02g071220	-1.57877	Down	-2.01675	Down	-0.32492	-0.26596					Common_down
Transcription	Transcription	Transcription regulator	Others	Solyc02g089930	-3.16184	Down	-1.06796	Down	-1.63257	-0.98622	-1.44936| -0.58526	-0.91476| -0.45961			Common_down
Transcription	Transcription	Transcription regulator	Others	Solyc05g015610	-2.20318	Down	-1.18616	Down	-0.44093	-0.1188	-0.58929	-0.24384	-0.38691	0.29284	Common_down
Transcription	Transcription	Transcription regulator	Others	Solyc06g048600	-2.05949	Down	-2.46039	Down	0.40278				-0.58101	-0.51185	Common_down
Transcription	Transcription	Transcription regulator	Others	Solyc06g053710	-1.80206	Down	-1.11865	Down	-0.48377	-0.22936	-0.37174	-0.11152			Common_down
Transcription	Transcription	Transcription regulator	Others	Solyc07g052620	-7.10018	Down	-5.14434	Down	-0.86134	-0.66765	-0.74872	-0.59997		0.5359	Common_down
Transcription	Transcription	Transcription regulator	Others	Solyc08g068960	-1.17073	Down	-1.72975	Down			0.22899	0.25565			Common_down
Transcription	Transcription	Transcription regulator	Others	Solyc10g079600	-1.64133	Down	-1.34749	Down	-0.5997	-0.42265	-0.19333	-0.20981			Common_down
Transcription	Transcription	Transcription regulator	Others	Solyc10g086000	-1.75204	Down	-1.15053	Down	-0.6506| -0.38094| -0.51543| -0.53493| -0.51153	-0.74187| -0.58392| -0.48107	-0.34597	-0.34742			Common_down
Transcription	Transcription	Transcription regulator	Others	Solyc11g006180	-1.67761	Down	-1.25814	Down	-0.29905		-0.29986	-0.15422			Common_down
Transcription	Transcription	Transcription regulator	Others	Solyc12g005660	-1.12945	Down	-1.18213	Down		0.29428	0.19098	0.27456			Common_down
Transcription	Transcription	Transcription regulator	Pseudo ARR-B	Solyc03g081240	-2.98182	Down	-1.6008	Down	0.69207| -0.31983	0.36742	-0.51792	0.5829| -0.42291			Common_down
Transcription	Transcription	Transcription regulator	Pseudo ARR-B	Solyc03g115770	-1.47166	Down	-1.12786	Down	0.49251| 0.60184	0.49484| 0.73268	-0.6194	-0.23172			Common_down
Transcription	Transcription	Transcription regulator	TAZ	Solyc08g014440	-1.66657	Down	-1.10623	Down	-0.35438		-0.3169	-0.2466			Common_down
Transcription	Transcription	Transcription regulator	TRAF	Solyc04g082420	-2.67671	Down	-1.6996	Down	0.91114	0.36348	-0.87965| 2.28676	-0.39712| 1.18858			Common_down
Transcription	Transcription	Transcription regulator	TRAF	Solyc07g065930	-2.2006	Down	-1.51591	Down	-0.63144	-0.64118	-0.99641	-0.9103	1.32246		Common_down
Transcription	Transcription	Transcription factor	AP2/ERF-AP2	Solyc02g092050	5.76054	Up	4.79879	Up	0.44146| 1.05628	0.3839	1.73253	1.49829			Common_up
Transcription	Transcription	Transcription factor	AP2/ERF-AP2	Solyc04g077490	2.47993	Up	1.35091	Up	1.11441	0.42847	1.13546	0.30064			Common_up
Transcription	Transcription	Transcription factor	AP2/ERF-AP2	Solyc07g018290	2.69568	Up	2.78717	Up	0.49833| 1.07971| 0.49746	0.81195| 0.4906			0.24729	0.27849	Common_up
Transcription	Transcription	Transcription factor	AP2/ERF-ERF	Solyc01g090300	6.2368	Up	7.31986	Up	1.93833| 0.73461	1.77066| 0.87367	0.79568				Common_up
Transcription	Transcription	Transcription factor	AP2/ERF-ERF	Solyc01g090310	6.78501	Up	5.21166	Up	1.48127| 1.82993	0.74699| 1.43597					Common_up
Transcription	Transcription	Transcription factor	AP2/ERF-ERF	Solyc01g090320	4.34742	Up	2.9067	Up	1.3263| 1.37617| 1.33114	1.11225| 1.10678| 0.73611					Common_up
Transcription	Transcription	Transcription factor	AP2/ERF-ERF	Solyc05g051180	5.95597	Up	5.83322	Up	1.62096	0.87545	2.28366	2.04002	-0.99171	-0.92798	Common_up
Transcription	Transcription	Transcription factor	AP2/ERF-ERF	Solyc05g051200	2.4095	Up	2.65021	Up	0.50269| -0.66814	0.55276| -0.49325	1.21874	1.297	-0.99171	-0.92798	Common_up
Transcription	Transcription	Transcription factor	AP2/ERF-ERF	Solyc06g051840	3.44331	Up	2.76336	Up	0.46666	0.44932	0.74299	0.77321			Common_up
Transcription	Transcription	Transcription factor	AP2/ERF-ERF	Solyc06g065820	8.65383	Up	7.68078	Up	0.68655| 0.69934	0.63611| 0.43516	1.40842	1.18324			Common_up
Transcription	Transcription	Transcription factor	AP2/ERF-ERF	Solyc11g012980	4.35113	Up	2.58713	Up	0.73972| 1.59104	1.11267	1.01126	0.72221	-0.37192	-0.79402	Common_up
Transcription	Transcription	Transcription factor	AP2/ERF-ERF	Solyc12g008350	1.41381	Up	2.40091	Up	0.3304	0.28996		0.36577			Common_up
Transcription	Transcription	Transcription factor	B3	Solyc02g065350	1.68196	Up	1.52505	Up	1.24017	0.65346	0.66153	0.59886	-0.156		Common_up
Transcription	Transcription	Transcription factor	B3	Solyc06g034140	3.42374	Up	1.77431	Up			1.81917	0.92894			Common_up
Transcription	Transcription	Transcription factor	B3	Solyc10g083210	2.84225	Up	2.40463	Up	0.31158	0.82322	0.32144	0.366	-0.97516	-1.1133	Common_up
Transcription	Transcription	Transcription factor	B3-ARF	Solyc01g096070	3.69201	Up	1.23788	Up	2.2395	1.41185	1.48453| 0.43124	1.80183| -0.26036	1.35909	1.5207	Common_up
Transcription	Transcription	Transcription factor	B3-ARF	Solyc01g103050	1.70622	Up	1.24904	Up	1.5814| 0.55102	0.27744| 0.82977	0.78929	0.66134			Common_up
Transcription	Transcription	Transcription factor	B3-ARF	Solyc08g082630	5.80394	Up	3.78993	Up	0.64711| 1.91661	1.27334	1.9635	0.69281| -0.67672| 1.37625			Common_up
Transcription	Transcription	Transcription factor	B3-ARF	Solyc11g069190	2.11788	Up	3.03938	Up	0.55708| -0.383| 0.95724	0.64739	0.6827	0.76702			Common_up
Transcription	Transcription	Transcription factor	BES1	Solyc03g005990	1.41513	Up	1.22203	Up		0.17315	0.19294	0.1377	0.67395	1.2503	Common_up
Transcription	Transcription	Transcription factor	bHLH	Solyc01g096370	3.38366	Up	2.8976	Up	0.65268| 1.61721	1.05634	0.48013| 1.25245	0.64226| 1.23717			Common_up
Transcription	Transcription	Transcription factor	bHLH	Solyc01g098720	5.27347	Up	4.7391	Up	0.7301	0.77003	1.74865	1.89816	-0.31942| 0.35232	-0.19862| 0.49171	Common_up
Transcription	Transcription	Transcription factor	bHLH	Solyc02g091690	4.54376	Up	2.93168	Up	1.24751		1.12384	0.42101			Common_up
Transcription	Transcription	Transcription factor	bHLH	Solyc03g006910	2.66768	Up	3.66284	Up	1.38788	1.54866| 1.0829	1.06818	1.34301		-0.29162	Common_up
Transcription	Transcription	Transcription factor	bHLH	Solyc03g007410	4.93518	Up	4.88166	Up					-0.36799	-0.66937	Common_up
Transcription	Transcription	Transcription factor	bHLH	Solyc03g112995	7.91306	Up	5.58024	Up			1.05084			0.73031| 0.63078	Common_up
Transcription	Transcription	Transcription factor	bHLH	Solyc04g014360	6.02758	Up	4.7498	Up					0.5712	0.62592	Common_up
Transcription	Transcription	Transcription factor	bHLH	Solyc04g074810	2.29691	Up	2.37009	Up	1.3913	0.94985	0.95808	0.97135			Common_up
Transcription	Transcription	Transcription factor	bHLH	Solyc04g076845	2.39804	Up	2.50231	Up	0.76276	0.62721	1.09863	0.9352			Common_up
Transcription	Transcription	Transcription factor	bHLH	Solyc05g014590	2.92601	Up	5.30904	Up		0.70235			0.3729		Common_up
Transcription	Transcription	Transcription factor	bHLH	Solyc06g083170	2.39481	Up	1.47097	Up			0.54192	0.32833			Common_up
Transcription	Transcription	Transcription factor	bHLH	Solyc07g018010	1.48044	Up	1.09435	Up			0.33864	0.4345			Common_up
Transcription	Transcription	Transcription factor	bHLH	Solyc07g043580	1.6535	Up	1.78539	Up	0.42122| 0.6519	0.74322	0.84015	0.97126			Common_up
Transcription	Transcription	Transcription factor	bHLH	Solyc09g097870	3.23808	Up	3.22741	Up	0.71931| 0.30316	0.57395	1.30552	1.33597			Common_up
Transcription	Transcription	Transcription factor	bHLH	Solyc11g010340	6.61029	Up	7.34481	Up	0.94269| 1.41864	1.29244	1.63998	1.99783	-0.51043	-0.6096	Common_up
Transcription	Transcription	Transcription factor	bZIP	Solyc06g048630	1.44872	Up	1.38025	Up	0.65002	0.55741| 0.53175	0.12651	0.26308			Common_up
Transcription	Transcription	Transcription factor	bZIP	Solyc07g053450	2.60464	Up	1.81109	Up	0.78948| 0.98703	0.78414| 0.96847| 0.4615	1.13707	1.03643	0.44327| 0.45093	0.45321	Common_up
Transcription	Transcription	Transcription factor	C2C2-CO-like	Solyc03g119540	2.56367	Up	3.84529	Up	0.42266	0.48827	0.76431	1.15551			Common_up
Transcription	Transcription	Transcription factor	C2C2-Dof	Solyc02g090220	6.0312	Up	4.75955	Up	1.05412	1.10989	0.90818	0.7407			Common_up
Transcription	Transcription	Transcription factor	C2C2-Dof	Solyc02g090310	5.56612	Up	4.24354	Up	1.49296| 1.64399	1.0617| 1.25785	1.52648	1.57009	1.21336	0.9855	Common_up
Transcription	Transcription	Transcription factor	C2C2-GATA	Solyc05g056120	3.18299	Up	3.63957	Up	0.45877| 2.10012	0.8248| 1.70471	2.33764	2.14901			Common_up
Transcription	Transcription	Transcription factor	C2C2-LSD	Solyc08g077060	2.11781	Up	3.14364	Up		0.65974		0.61333			Common_up
Transcription	Transcription	Transcription factor	C2C2-YABBY	Solyc07g008180	1.1807	Up	1.33331	Up	0.59102	0.44344	0.3593	0.69254	0.28005		Common_up
Transcription	Transcription	Transcription factor	C2C2-YABBY	Solyc08g079100	1.29414	Up	1.46476	Up		0.4564	0.30734	0.51033	0.57907		Common_up
Transcription	Transcription	Transcription factor	C2H2	Solyc03g121660	3.10506	Up	2.49737	Up	1.68323	1.0902	1.41597	1.20422	-0.17219		Common_up
Transcription	Transcription	Transcription factor	C2H2	Solyc05g009170	5.17285	Up	5.91603	Up	1.39145	1.16145	3.04444	2.90065			Common_up
Transcription	Transcription	Transcription factor	C2H2	Solyc06g075250	1.4196	Up	1.38768	Up	0.87882	0.43882	0.28969	0.24292	-0.46645	-0.45288	Common_up
Transcription	Transcription	Transcription factor	C2H2	Solyc07g006880	3.5697	Up	3.40286	Up	1.76424	1.39736	1.90664	2.01702			Common_up
Transcription	Transcription	Transcription factor	C2H2	Solyc10g084180	3.42962	Up	1.92892	Up	1.5153	0.92323	1.03585	0.67467	-0.56817	-0.42915	Common_up
Transcription	Transcription	Transcription factor	C2H2	Solyc11g069240	5.68603	Up	6.16376	Up	1.01446| 1.69019| 1.88418| 1.4745	1.15097| 0.89839	0.72178| 0.41051			0.22772	Common_up
Transcription	Transcription	Transcription factor	C3H	Solyc12g008660	3.36245	Up	3.39078	Up	1.91896	1.76811	1.44949	1.4174	-2.23743	-1.498	Common_up
Transcription	Transcription	Transcription factor	E2F-DP	Solyc03g113760	3.40064	Up	2.12354	Up		0.36925	1.89679	0.77916			Common_up
Transcription	Transcription	Transcription factor	GARP-G2-like	Solyc05g051060	1.50662	Up	1.47648	Up	0.50457| 0.32355| 0.49215	0.37749| 0.22	0.55652	0.56892		-0.31884	Common_up
Transcription	Transcription	Transcription factor	GARP-G2-like	Solyc08g076010	3.0674	Up	3.13008	Up	1.05626| 0.58451	0.864| 0.5211	0.42153	0.70465			Common_up
Transcription	Transcription	Transcription factor	GARP-G2-like	Solyc08g076400	1.52867	Up	1.40066	Up	0.5769	0.25389	0.31933	0.43365	0.31315	0.1738	Common_up
Transcription	Transcription	Transcription factor	GRAS	Solyc03g123400	4.57665	Up	4.51944	Up	1.01412	0.81787	0.96826	1.18417			Common_up
Transcription	Transcription	Transcription factor	GRAS	Solyc08g078800	1.54668	Up	1.20943	Up	0.11564	0.2124	0.51339	0.30369			Common_up
Transcription	Transcription	Transcription factor	GRAS	Solyc12g049320	4.82974	Up	3.69419	Up							Common_up
Transcription	Transcription	Transcription factor	GRF	Solyc08g079800	3.86173	Up	3.24271	Up	0.55102| 0.94629	0.4198	1.82317| 0.24724	1.43002			Common_up
Transcription	Transcription	Transcription factor	GRF	Solyc10g083510	3.80845	Up	2.87336	Up	1.59614	0.97963| 0.61611	1.62787	0.98093| 1.15872			Common_up
Transcription	Transcription	Transcription factor	HB-BELL	Solyc08g065420	3.80128	Up	1.79757	Up	0.73663			-0.69031	1.1778	1.19181	Common_up
Transcription	Transcription	Transcription factor	HB-BELL	Solyc10g086640	1.10206	Up	1.42424	Up	0.31521	0.44842			0.27425	0.22776	Common_up
Transcription	Transcription	Transcription factor	HB-BELL	Solyc11g069890	1.49872	Up	1.52737	Up	0.48299| 0.41679| 0.485		0.66518	0.44302		0.53447	Common_up
Transcription	Transcription	Transcription factor	HB-HD-ZIP	Solyc01g096320	2.05143	Up	4.59684	Up		0.64667	-0.20295	0.40314			Common_up
Transcription	Transcription	Transcription factor	HB-HD-ZIP	Solyc03g031760	1.1886	Up	1.02165	Up	0.5466| 0.6584| 0.73179| 0.5594	0.90806| 0.66995	0.91142| 1.22615| 1.22912| 0.59958	0.85516| 0.7854| 0.91069			Common_up
Transcription	Transcription	Transcription factor	HB-HD-ZIP	Solyc04g005800	5.30542	Up	4.68707	Up	0.98826	0.62825| 0.68658	0.97082	1.07653			Common_up
Transcription	Transcription	Transcription factor	HB-HD-ZIP	Solyc05g051460	2.40761	Up	2.73272	Up	1.02049	0.84101	1.15356	0.98931			Common_up
Transcription	Transcription	Transcription factor	HB-HD-ZIP	Solyc08g066500	4.08955	Up	3.22505	Up	0.94803| 1.13323	0.59597	1.24688| 1.40605	1.03231| 0.91318			Common_up
Transcription	Transcription	Transcription factor	HB-WOX	Solyc04g078650	2.34554	Up	2.21074	Up					0.91109	0.92338	Common_up
Transcription	Transcription	Transcription factor	HSF	Solyc09g065660	2.03875	Up	2.83288	Up	0.71125	0.51311	0.76225	0.85537			Common_up
Transcription	Transcription	Transcription factor	LIM	Solyc03g114000	2.91364	Up	3.2774	Up	0.43663			0.95816			Common_up
Transcription	Transcription	Transcription factor	LIM	Solyc06g071310	2.52889	Up	1.74826	Up	0.71706| 0.42631| 0.73301	0.66224| 0.59245	0.67825	0.43787			Common_up
Transcription	Transcription	Transcription factor	LIM	Solyc12g088320	2.09193	Up	1.05662	Up	0.93606		0.85474	0.31496	-0.5752	-0.57036	Common_up
Transcription	Transcription	Transcription factor	LOB	Solyc02g086480	4.54461	Up	5.1041	Up	0.5513		0.72087		0.3754	0.18436	Common_up
Transcription	Transcription	Transcription factor	LOB	Solyc03g063140	8.57336	Up	7.67409	Up	0.60287		0.85871	0.50317		-0.30738	Common_up
Transcription	Transcription	Transcription factor	MYB	Solyc01g079620	1.66355	Up	2.34695	Up	0.33499	0.50819| 0.49753	0.42349	0.79458			Common_up
Transcription	Transcription	Transcription factor	MYB	Solyc01g102340	1.60748	Up	1.96671	Up	0.91057	0.95326	0.88368	0.94743	-0.8405	-1.05187	Common_up
Transcription	Transcription	Transcription factor	MYB	Solyc02g067340	1.25848	Up	1.77398	Up	0.82495	0.93366	1.03006	1.21409			Common_up
Transcription	Transcription	Transcription factor	MYB	Solyc02g079280	4.17824	Up	4.84753	Up	-0.39578| -0.77203	-0.62785				-0.70303	Common_up
Transcription	Transcription	Transcription factor	MYB	Solyc03g112390	3.53205	Up	4.38399	Up			1.62098	1.77885			Common_up
Transcription	Transcription	Transcription factor	MYB	Solyc03g119740	1.36583	Up	1.63154	Up	0.69338	0.66702	0.30352	0.33527			Common_up
Transcription	Transcription	Transcription factor	MYB	Solyc04g077260	4.59361	Up	5.65317	Up					-0.93708	-0.33831	Common_up
Transcription	Transcription	Transcription factor	MYB	Solyc05g048830	1.47715	Up	1.02472	Up	0.75251| 0.41272	0.40161	0.55856	0.70246			Common_up
Transcription	Transcription	Transcription factor	MYB	Solyc07g053240	5.42637	Up	7.00804	Up	0.61307	1.01972	1.06818	1.81019	0.39025		Common_up
Transcription	Transcription	Transcription factor	MYB	Solyc08g068320	3.71852	Up	2.35041	Up	0.58192| 0.58266		0.92129	0.36074			Common_up
Transcription	Transcription	Transcription factor	MYB	Solyc09g010840	1.52954	Up	1.26537	Up	0.67513	0.5026| 0.21367	0.24336	0.36424			Common_up
Transcription	Transcription	Transcription factor	MYB	Solyc10g076820	4.57518	Up	4.04721	Up	0.40278		0.51695	0.54401			Common_up
Transcription	Transcription	Transcription factor	MYB	Solyc10g081320	1.66425	Up	1.87721	Up			0.82074	0.92249	-0.22796	-0.23681	Common_up
Transcription	Transcription	Transcription factor	MYB	Solyc11g069030	4.19864	Up	4.95674	Up							Common_up
Transcription	Transcription	Transcription factor	MYB	Solyc11g071300	5.84641	Up	4.19995	Up							Common_up
Transcription	Transcription	Transcription factor	NAC	Solyc02g084350	3.3466	Up	3.02208	Up					-0.20239		Common_up
Transcription	Transcription	Transcription factor	NF-YC	Solyc05g015330	2.73553	Up	1.90429	Up	0.36368		0.88305	0.43203			Common_up
Transcription	Transcription	Transcription factor	OFP	Solyc06g082460	2.28977	Up	3.24407	Up	0.39642| 1.15497	0.95354	0.57371	0.98599			Common_up
Transcription	Transcription	Transcription factor	RWP-RK	Solyc04g082480	1.30538	Up	1.55167	Up			0.30567	0.53208			Common_up
Transcription	Transcription	Transcription factor	SBP	Solyc01g090730	3.25865	Up	3.16698	Up	1.93406	1.39952	0.68164	0.79935	-0.71009	-0.92625	Common_up
Transcription	Transcription	Transcription factor	SBP	Solyc10g018780	1.94804	Up	2.68764	Up	1.21422| 1.35979	0.9301	0.94853	0.89619	-0.21547	-0.22121	Common_up
Transcription	Transcription	Transcription factor	SBP	Solyc10g078700	2.9374	Up	1.88804	Up	0.68197| 0.68335	0.77546	0.23404	0.30576			Common_up
Transcription	Transcription	Transcription factor	TCP	Solyc03g116320	3.47707	Up	2.80138	Up			0.11456	0.40742		-0.31917	Common_up
Transcription	Transcription	Transcription factor	TCP	Solyc04g009180	2.89902	Up	2.02016	Up	0.47347	0.18238	0.36749	0.36837			Common_up
Transcription	Transcription	Transcription factor	TCP	Solyc07g062680	3.20136	Up	2.32139	Up	0.98332	0.36321	0.84495	0.54834			Common_up
Transcription	Transcription	Transcription factor	TCP	Solyc08g080150	1.34236	Up	1.45254	Up	0.1703| 0.34162	0.28429	0.0989				Common_up
Transcription	Transcription	Transcription factor	TCP	Solyc12g014140	2.16816	Up	2.57212	Up	0.30901	-0.32441	0.507	0.53107			Common_up
Transcription	Transcription	Transcription factor	Tify	Solyc03g118540	2.81628	Up	1.69054	Up	0.81948| 0.28565	0.14515	0.94715	0.7379			Common_up
Transcription	Transcription	Transcription factor	Tify	Solyc07g042170	1.33263	Up	1.30704	Up	0.78484| -0.10391	0.63946| -0.10307	-0.09224	0.09101			Common_up
Transcription	Transcription	Transcription factor	Trihelix	Solyc07g055100	2.24507	Up	2.46835	Up	0.67411	0.50438	0.41638	0.44415			Common_up
Transcription	Transcription	Transcription factor	TUB	Solyc03g117730	3.94177	Up	2.804	Up			0.97308	0.39069			Common_up
Transcription	Transcription	Transcription factor	ULT	Solyc07g054450	1.44165	Up	1.36009	Up	0.32159		0.6041	0.67134		-0.79183	Common_up
Transcription	Transcription	Transcription factor	WRKY	Solyc02g071130	3.91254	Up	6.46327	Up		0.80704	0.51404	1.38204	-0.28483	-0.42175	Common_up
Transcription	Transcription	Transcription factor	zf-HD	Solyc01g102980	2.84676	Up	1.49789	Up	0.61331		0.96567	0.66243	-0.33263		Common_up
Transcription	Transcription	Transcription factor	zf-HD	Solyc02g087970	1.00088	Up	1.8483	Up	-0.59772	-0.89455	0.54288	0.72017	0.95769	0.45557	Common_up
Transcription	Transcription	Transcription factor	zf-HD	Solyc04g014260	7.41697	Up	5.68078	Up	1.50111	0.54123	0.78673	0.54635	0.89607	1.22327	Common_up
Transcription	Transcription	Transcription factor	zf-HD	Solyc04g074990	4.31669	Up	1.87159	Up	0.62889| 1.24331	0.52079	1.26758	0.79313	0.85929	1.13698	Common_up
Transcription	Transcription	Transcription regulator	AUX/IAA	Solyc03g120380	1.52065	Up	2.02731	Up	0.68904	0.85962	0.40929	0.63			Common_up
Transcription	Transcription	Transcription regulator	AUX/IAA	Solyc06g008580	3.36799	Up	4.22452	Up	1.41399	0.85037	0.91343	1.28335		-0.32463	Common_up
Transcription	Transcription	Transcription regulator	AUX/IAA	Solyc06g066020	4.37169	Up	3.96025	Up	1.28664| 1.7497	1.00007| 1.59802	1.90111	1.57991	-0.5984	-0.60306	Common_up
Transcription	Transcription	Transcription regulator	AUX/IAA	Solyc06g084070	9.61287	Up	6.96936	Up	0.81547| 1.64281	0.87367| 1.59977	2.23387	1.78404	-0.8077	-1.01769	Common_up
Transcription	Transcription	Transcription regulator	AUX/IAA	Solyc09g083290	6.72095	Up	4.38654	Up	0.50818| 0.62329		1.25401				Common_up
Transcription	Transcription	Transcription regulator	AUX/IAA	Solyc09g090910	3.10552	Up	2.13886	Up	1.83704	1.63808	1.75908	1.27397		-1.09504	Common_up
Transcription	Transcription	Transcription regulator	AUX/IAA	Solyc12g096980	5.99124	Up	5.34949	Up							Common_up
Transcription	Transcription	Transcription regulator	GNAT	Solyc02g092490	1.2977	Up	2.67408	Up	0.45328	0.45642	0.16623	0.55242		-0.13798	Common_up
Transcription	Transcription	Transcription regulator	HMG	Solyc04g008820	2.58762	Up	1.63519	Up	0.82933| 0.75611| 0.28764| 0.81021		1.98226	0.93509			Common_up
Transcription	Transcription	Transcription regulator	HMG	Solyc08g082070	5.23769	Up	3.5624	Up	0.76831| -0.84387	-0.92486	0.5766	-1.21282			Common_up
Transcription	Transcription	Transcription regulator	IWS1	Solyc10g078350	3.66402	Up	2.64341	Up	0.45906| 0.38592	0.76473	0.71612	0.74592			Common_up
Transcription	Transcription	Transcription regulator	Others	Solyc02g083670	1.56128	Up	2.06856	Up		-0.36689	0.52398| 0.80353	-0.18669| 0.99957			Common_up
Transcription	Transcription	Transcription regulator	PHD	Solyc03g082860	2.30929	Up	1.16823	Up	0.51885		0.8946				Common_up
Transcription	Transcription	Transcription regulator	PHD	Solyc07g049210	1.45764	Up	1.52538	Up	1.03345	0.971	1.24094	1.3			Common_up
Transcription	Transcription	Transcription regulator	SET	Solyc01g005380	1.20525	Up	1.21708	Up	-0.43135	0.37841					Common_up
Transcription	Transcription	Transcription regulator	SET	Solyc02g094520	2.19726	Up	1.59874	Up	0.70323	0.33769	0.85312	0.35207			Common_up
Transcription	Transcription	Transcription regulator	SET	Solyc03g044380	1.41035	Up	1.13386	Up	0.50993	0.5038	0.36268				Common_up
Transcription	Transcription	Transcription regulator	SET	Solyc05g007760	4.88432	Up	3.3819	Up	0.84193| 1.07121	0.59825| 1.08768	2.15187	1.37434			Common_up
Transcription	Transcription	Transcription regulator	SNF2	Solyc01g068280	3.10381	Up	1.71176	Up	0.61297| -0.59289		-0.54568| 1.08044	0.23921| 0.51487			Common_up
Transcription	Transcription	Transcription regulator	SNF2	Solyc02g062780	1.92828	Up	1.27877	Up	0.92831	0.64305	0.67236| -1.08283	-0.43439| 0.53522			Common_up
Transcription	Transcription	Transcription regulator	SNF2	Solyc02g085390	2.29605	Up	1.48162	Up	0.75002| 1.07881	0.62125| 0.61323| 0.33945| 0.62023	-0.60917| 1.2183	0.77718			Common_up
Transcription	Transcription	Transcription regulator	SNF2	Solyc04g056410	3.13061	Up	2.1552	Up	0.52255| 0.50212| 0.55015| 0.48919	0.78214| 0.98662| 0.29227	0.86185	0.48342			Common_up
Transcription	Transcription	Transcription regulator	SWI/SNF-SWI3	Solyc07g063500	5.07139	Up	3.84988	Up	0.50662		1.03248	0.55845			Common_up
Transcription	Transcription	Transcription regulator	TAZ	Solyc04g160270	2.09959	Up	1.26161	Up			1.03218	0.59382| -0.19636			Common_up
Transcription	Transcription	Transcription regulator	TRAF	Solyc06g084250	1.59205	Up	1.1772	Up	0.67569| 0.38468	0.51118	0.5807	0.31481			Common_up
Transcription	Transcription	Transcription factor	AP2/ERF-ERF	Solyc02g093130	-1.16477	Down	-0.422167		-0.42589	-0.31545	-0.21104				Pollination-specific_down
Transcription	Transcription	Transcription factor	AP2/ERF-ERF	Solyc03g093610	-1.21336	Down	-0.927495		-0.55423	-0.51346	-0.60816	-0.29573	-0.33537		Pollination-specific_down
Transcription	Transcription	Transcription factor	AP2/ERF-ERF	Solyc04g014530	-1.90024	Down	0.503057			0.97386	0.42882	1.55138		-0.59405	Pollination-specific_down
Transcription	Transcription	Transcription factor	AP2/ERF-ERF	Solyc05g052030	-1.01184	Down	0.0487084		-0.60428			0.276			Pollination-specific_down
Transcription	Transcription	Transcription factor	AP2/ERF-ERF	Solyc06g066540	-2.25945	Down	2.6182	Up		0.89219		0.54605			Pollination-specific_down
Transcription	Transcription	Transcription factor	AP2/ERF-ERF	Solyc11g072600	-1.49145	Down	-0.497387		-0.71524	-0.67032	-0.19872				Pollination-specific_down
Transcription	Transcription	Transcription factor	AP2/ERF-ERF	Solyc12g009490	-4.78975	Down	2.62952	Up				1.24256			Pollination-specific_down
Transcription	Transcription	Transcription factor	B3	Solyc01g108120	-1.45557	Down	-0.878176				0.66065| -0.24904				Pollination-specific_down
Transcription	Transcription	Transcription factor	B3	Solyc04g015500	-1.33422	Down	-0.76462		-0.12873						Pollination-specific_down
Transcription	Transcription	Transcription factor	B3	Solyc06g082520	-1.17198	Down	-0.405635		-0.27606	-0.40635	-0.4657	-0.14459		-0.62448	Pollination-specific_down
Transcription	Transcription	Transcription factor	B3-ARF	Solyc04g081240	-1.02301	Down	-0.592401				0.14276	0.7051			Pollination-specific_down
Transcription	Transcription	Transcription factor	B3-ARF	Solyc09g007810	-1.17973	Down	-0.551429		-0.13868	-0.19103	-0.18143	-0.15511			Pollination-specific_down
Transcription	Transcription	Transcription factor	BBR-BPC	Solyc02g084230	-1.37821	Down	-0.496308		0.23861						Pollination-specific_down
Transcription	Transcription	Transcription factor	bHLH	Solyc03g118310	-1.34383	Down	-0.219077				-0.42213	0.1676			Pollination-specific_down
Transcription	Transcription	Transcription factor	bHLH	Solyc05g007210	-5.31599	Down	-4.81094		-0.79065	-0.91208	-1.52604	-2.24127	-0.25722		Pollination-specific_down
Transcription	Transcription	Transcription factor	bHLH	Solyc06g051260	-1.28878	Down	-0.736815				-0.53173	-0.40268			Pollination-specific_down
Transcription	Transcription	Transcription factor	bHLH	Solyc07g062200	-5.36327	Down	-0.846973		-1.04	-1.14482	-0.44102	-0.4448	-0.49257| -0.5516	-0.6276	Pollination-specific_down
Transcription	Transcription	Transcription factor	bHLH	Solyc09g063010	-1.17777	Down	0.352411		-0.12517	0.43104	-0.4822	-0.09651	0.68037	0.76132	Pollination-specific_down
Transcription	Transcription	Transcription factor	bHLH	Solyc11g005780	-1.28542	Down	-0.859003					-0.52756	0.14877	0.44622	Pollination-specific_down
Transcription	Transcription	Transcription factor	bZIP	Solyc01g100460	-1.93982	Down	-1.23067		-0.25244						Pollination-specific_down
Transcription	Transcription	Transcription factor	bZIP	Solyc04g054320	-1.53227	Down	-0.979508		-0.18565| -0.49539	-0.34185	-0.51578	-0.4545			Pollination-specific_down
Transcription	Transcription	Transcription factor	bZIP	Solyc04g071160	-1.42442	Down	-0.791652		-0.33121	-0.22011	-0.12564				Pollination-specific_down
Transcription	Transcription	Transcription factor	bZIP	Solyc04g072460	-1.52394	Down	0.212047		-0.88427	-0.54193	-1.66092	-0.99489	0.72462	0.85282	Pollination-specific_down
Transcription	Transcription	Transcription factor	bZIP	Solyc04g078840	-1.79643	Down	-0.866383		-0.45589		-0.58258	0.1128			Pollination-specific_down
Transcription	Transcription	Transcription factor	bZIP	Solyc10g080410	-2.10783	Down	-0.863548					-0.63811	0.31012	0.47357	Pollination-specific_down
Transcription	Transcription	Transcription factor	bZIP	Solyc11g044560	-1.30175	Down	-0.255497		-0.31089| 0.36872| -0.57686	0.42874					Pollination-specific_down
Transcription	Transcription	Transcription factor	C2C2-CO-like	Solyc05g009310	-4.28862	Down	-0.55875		-0.59528		-1.20777	-0.63191	0.82946	0.9071	Pollination-specific_down
Transcription	Transcription	Transcription factor	C2C2-Dof	Solyc02g078620	-3.89158	Down	-0.427164		-0.25862		-0.92215	-0.49611			Pollination-specific_down
Transcription	Transcription	Transcription factor	C2C2-Dof	Solyc06g005130	-1.4336	Down	-0.549678		-0.58438	-0.63432	-0.60401			0.40178	Pollination-specific_down
Transcription	Transcription	Transcription factor	C2C2-Dof	Solyc06g069760	-1.7777	Down	-0.442258		-0.47153						Pollination-specific_down
Transcription	Transcription	Transcription factor	C2C2-Dof	Solyc06g150130	-1.77853	Down	-0.176144		-1.03842| -1.04133	-0.5292| -0.51581	-0.20372	0.09897	1.47453		Pollination-specific_down
Transcription	Transcription	Transcription factor	C2C2-GATA	Solyc04g076530	-1.75721	Down	-0.877473			0.17514	-0.13009	0.2545			Pollination-specific_down
Transcription	Transcription	Transcription factor	C2H2	Solyc04g014540	-1.3901	Down	-0.137023				-0.74145	-0.31626			Pollination-specific_down
Transcription	Transcription	Transcription factor	C2H2	Solyc06g065440	-1.36901	Down	-0.389014			-0.39686	-0.5106	-0.3171		0.26806	Pollination-specific_down
Transcription	Transcription	Transcription factor	C2H2	Solyc06g076820	-1.42823	Down	-0.545552		-0.20538		-0.3584	-0.20978		-0.43664	Pollination-specific_down
Transcription	Transcription	Transcription factor	C2H2	Solyc11g073060	-5.64866	Down	-3.18638			0.19867			0.27214	0.32865	Pollination-specific_down
Transcription	Transcription	Transcription factor	C3H	Solyc01g087030	-1.85484	Down	-0.925039		-0.50247	-0.54747	-0.20154	-0.28012			Pollination-specific_down
Transcription	Transcription	Transcription factor	C3H	Solyc06g054600	-1.51235	Down	-0.652651								Pollination-specific_down
Transcription	Transcription	Transcription factor	C3H	Solyc06g054620	-1.29469	Down	-0.257017		-0.86465| -0.36028	-0.19425	-0.19028				Pollination-specific_down
Transcription	Transcription	Transcription factor	C3H	Solyc06g082010	-1.69001	Down	-0.168149		-0.8032| -0.68993	-0.40302| -0.06964	-0.69236	-0.1741			Pollination-specific_down
Transcription	Transcription	Transcription factor	C3H	Solyc08g065940	-1.43615	Down	-0.471538		0.22614	0.5552	-0.13009				Pollination-specific_down
Transcription	Transcription	Transcription factor	C3H	Solyc10g079120	-1.01738	Down	-0.990379		-0.39874	-0.33875	-0.46526	-0.57791			Pollination-specific_down
Transcription	Transcription	Transcription factor	DBB	Solyc02g084420	-1.36717	Down	-0.5966		-0.33261	-0.24367	-0.97046	-0.44116			Pollination-specific_down
Transcription	Transcription	Transcription factor	EIL	Solyc06g073720	-1.05993	Down	0.156996		-0.24845	-0.23612	-0.23608	0.18558			Pollination-specific_down
Transcription	Transcription	Transcription factor	EIL	Solyc06g073730	-2.40385	Down	-0.959484		-0.61942| -0.69096	-0.34721	-0.65357	-0.30282			Pollination-specific_down
Transcription	Transcription	Transcription factor	FAR1	Solyc07g043270	-1.00133	Down	-0.24683								Pollination-specific_down
Transcription	Transcription	Transcription factor	GARP-ARR-B	Solyc05g014260	-2.48003	Down	-0.850394				-0.42662				Pollination-specific_down
Transcription	Transcription	Transcription factor	GARP-ARR-B	Solyc06g061030	-1.27426	Down	-0.631024		-0.73306	-0.73541	0.76724| -0.76166	0.49863| -0.64985	0.50118	0.74599| 0.39974	Pollination-specific_down
Transcription	Transcription	Transcription factor	GARP-G2-like	Solyc06g066180	-2.75831	Down	-0.868059		-0.65713| -0.78035	-0.68974| -0.68158	-1.03064	-1.1317			Pollination-specific_down
Transcription	Transcription	Transcription factor	GARP-G2-like	Solyc08g005260	-1.49953	Down	-0.904268		-0.35459	-0.58027| -0.71472| -0.59059	-0.97948	-0.78513	0.25779	0.28198	Pollination-specific_down
Transcription	Transcription	Transcription factor	GARP-G2-like	Solyc12g006800	-1.29718	Down	-0.618763					-0.83789		0.26669	Pollination-specific_down
Transcription	Transcription	Transcription factor	GARP-G2-like	Solyc12g017370	-1.3187	Down	-0.107405		-1.13804| -0.94863	-0.57691| -0.47073					Pollination-specific_down
Transcription	Transcription	Transcription factor	GeBP	Solyc01g097890	-1.03678	Down	-0.664752		-0.22658	-0.19506	-0.24538	-0.13165			Pollination-specific_down
Transcription	Transcription	Transcription factor	GeBP	Solyc05g051330	-1.20143	Down	-0.617411		-0.33402	-0.28898	-0.17064				Pollination-specific_down
Transcription	Transcription	Transcription factor	GRAS	Solyc03g025170	-1.47477	Down	-0.917158		-0.07894	-0.03045	-0.38049	-0.11864			Pollination-specific_down
Transcription	Transcription	Transcription factor	GRAS	Solyc04g014830	-2.87542	Down	-0.517542								Pollination-specific_down
Transcription	Transcription	Transcription factor	GRAS	Solyc05g053090	-1.18675	Down	-0.215476		-0.52249		-0.63894	-0.34174			Pollination-specific_down
Transcription	Transcription	Transcription factor	HB-BELL	Solyc01g007070	-1.48017	Down	-0.588803		0.21923	0.36202	-0.42443	-0.08362			Pollination-specific_down
Transcription	Transcription	Transcription factor	HB-HD-ZIP	Solyc02g063520	-2.37897	Down	-0.54663		-0.88296	0.53164| -0.21007	-1.10976	-0.53694		-0.39534	Pollination-specific_down
Transcription	Transcription	Transcription factor	HB-HD-ZIP	Solyc03g082550	-3.36653	Down	-0.101678		-0.53474| -0.44317	-0.49955	-0.87504	-0.47642			Pollination-specific_down
Transcription	Transcription	Transcription factor	HB-HD-ZIP	Solyc03g113270	-1.69325	Down	-0.238472		-0.34614	-0.20024	-0.53237	-0.20614			Pollination-specific_down
Transcription	Transcription	Transcription factor	HB-other	Solyc02g077590	-4.4877	Down	-2.14329					0.75188	-0.59756	-0.73711	Pollination-specific_down
Transcription	Transcription	Transcription factor	HSF	Solyc03g006000	-1.01908	Down	-0.633067		-0.37593		-0.176				Pollination-specific_down
Transcription	Transcription	Transcription factor	HSF	Solyc03g026020	-2.07671	Down	-0.787855		-0.22713	0.56936	-0.4772	-0.1936		0.38088	Pollination-specific_down
Transcription	Transcription	Transcription factor	HSF	Solyc03g097120	-1.21038	Down	-0.399935			0.39082	-0.34751				Pollination-specific_down
Transcription	Transcription	Transcription factor	HSF	Solyc06g053960	-2.82947	Down	-0.0598486		0.49378	0.74642		0.91057		-0.68486	Pollination-specific_down
Transcription	Transcription	Transcription factor	HSF	Solyc07g040680	-4.72157	Down	-0.655788		-0.68581	0.31207	-1.08743	-0.16923			Pollination-specific_down
Transcription	Transcription	Transcription factor	HSF	Solyc08g062960	-2.18622	Down	-0.541281		1.09902	1.32234		0.23174			Pollination-specific_down
Transcription	Transcription	Transcription factor	HSF	Solyc09g009100	-1.29478	Down	-0.432741		0.15093				0.71536	0.97644	Pollination-specific_down
Transcription	Transcription	Transcription factor	HSF	Solyc12g098520	-1.8655	Down	-0.532899		0.63003| -0.31039	0.52206	-0.09781	-0.11899			Pollination-specific_down
Transcription	Transcription	Transcription factor	LOB	Solyc01g107190	-1.14205	Down	-0.694426		-0.31293	-0.24209	-0.16568	-0.07085			Pollination-specific_down
Transcription	Transcription	Transcription factor	MADS-M-type	Solyc01g106730	-4.00966	Down	-4.41471						0.88944	1.25532	Pollination-specific_down
Transcription	Transcription	Transcription factor	MADS-M-type	Solyc12g087820	-1.16393	Down	-0.650644				-0.15072				Pollination-specific_down
Transcription	Transcription	Transcription factor	MADS-MIKC	Solyc06g069430	-1.84939	Down	-0.785494		-0.37971	0.37039| 0.30674	-0.53774			-0.29901	Pollination-specific_down
Transcription	Transcription	Transcription factor	MADS-MIKC	Solyc07g055920	-1.42199	Down	-0.642737		-0.28603| -0.18902	-0.21423	-0.16909| -1.01826	-0.97342| -0.71362		-1.79039| -1.1623	Pollination-specific_down
Transcription	Transcription	Transcription factor	MADS-MIKC	Solyc12g087830	-1.12759	Down	-0.432926		-0.2545	-0.21309	-0.40154	-0.28863			Pollination-specific_down
Transcription	Transcription	Transcription factor	MYB	Solyc05g052610	-1.33298	Down	-0.00381274		-0.69631	-0.37476	-0.70531	-0.55622			Pollination-specific_down
Transcription	Transcription	Transcription factor	MYB	Solyc05g055240	-1.25911	Down	-0.522326		0.30493		0.15211| -0.15486				Pollination-specific_down
Transcription	Transcription	Transcription factor	MYB	Solyc06g069850	-2.0473	Down	-0.565128				-0.68771			-0.18066	Pollination-specific_down
Transcription	Transcription	Transcription factor	MYB	Solyc06g083900	-1.20743	Down	-0.684923				0.28785	0.44305			Pollination-specific_down
Transcription	Transcription	Transcription factor	MYB	Solyc10g044680	-4.21058	Down	0.175238								Pollination-specific_down
Transcription	Transcription	Transcription factor	MYB	Solyc11g073120	-2.18078	Down	0.590868				-0.71127	-0.61002		0.16821	Pollination-specific_down
Transcription	Transcription	Transcription factor	MYB-related	Solyc01g095030	-1.3597	Down	-0.355772		-0.2325	-0.5285	0.20668| -0.58539	-0.2392| -0.1275			Pollination-specific_down
Transcription	Transcription	Transcription factor	MYB-related	Solyc01g106940	-1.4511	Down	-0.616022		-0.15748				0.44645	0.63267	Pollination-specific_down
Transcription	Transcription	Transcription factor	MYB-related	Solyc03g098320	-1.18433	Down	0.163568			0.54075	-0.68655				Pollination-specific_down
Transcription	Transcription	Transcription factor	MYB-related	Solyc03g113620	-1.34594	Down	0.192355		0.4106	0.63275	-0.26399				Pollination-specific_down
Transcription	Transcription	Transcription factor	MYB-related	Solyc03g121990	-1.21449	Down	-0.741493		0.44485		-0.37118	-0.15082			Pollination-specific_down
Transcription	Transcription	Transcription factor	MYB-related	Solyc04g076360	-1.07392	Down	-0.976927		0.45491						Pollination-specific_down
Transcription	Transcription	Transcription factor	MYB-related	Solyc06g036300	-1.40299	Down	-0.944918		0.19536| -0.29996	0.19031| -0.34493	-0.19711	0.08616			Pollination-specific_down
Transcription	Transcription	Transcription factor	MYB-related	Solyc08g078340	-1.01897	Down	-0.675786		-0.62917		-0.28448	-0.16279			Pollination-specific_down
Transcription	Transcription	Transcription factor	MYB-related	Solyc10g084370	-1.26872	Down	-0.298384		-0.42162| -0.80943| -0.61765		-0.57628| -0.45507| -1.3083	-0.48096| -1.29057| -0.26687			Pollination-specific_down
Transcription	Transcription	Transcription factor	MYB-related	Solyc12g008800	-2.04861	Down	-0.373782					0.54057			Pollination-specific_down
Transcription	Transcription	Transcription factor	MYB-related	Solyc12g044610	-1.22583	Down	-0.772084				-0.18055				Pollination-specific_down
Transcription	Transcription	Transcription factor	NAC	Solyc01g104900	-3.23248	Down	-0.839094		-0.47785				0.21442		Pollination-specific_down
Transcription	Transcription	Transcription factor	NAC	Solyc02g036430	-2.41699	Down	-0.812796		-0.57872	-1.11331			-0.22543		Pollination-specific_down
Transcription	Transcription	Transcription factor	NAC	Solyc03g097650	-1.15351	Down	-0.473685		-0.49018	-0.54143	-0.49578	-0.82389	0.23869	0.45315	Pollination-specific_down
Transcription	Transcription	Transcription factor	NAC	Solyc03g098190	-2.17388	Down	-0.308807		-0.8224	-0.64689			-0.40931	-0.26593	Pollination-specific_down
Transcription	Transcription	Transcription factor	NAC	Solyc04g005610	-2.96243	Down	-0.550897		-1.24265| -1.98876| -1.29	-0.50474| -0.8112	-1.43564	-0.45402	-0.68526	-0.13439| -0.49954	Pollination-specific_down
Transcription	Transcription	Transcription factor	NAC	Solyc04g072220	-1.15272	Down	-0.401567		-0.26285		-0.27257	-0.0905			Pollination-specific_down
Transcription	Transcription	Transcription factor	NAC	Solyc04g079940	-1.78195	Down	-0.522078		-0.52118| -0.63784	0.20962	-0.96638				Pollination-specific_down
Transcription	Transcription	Transcription factor	NAC	Solyc06g034340	-1.42416	Down	-0.292714							-0.13966	Pollination-specific_down
Transcription	Transcription	Transcription factor	NAC	Solyc06g074170	-1.4911	Down	-0.239843		-0.5211| 0.48294| -0.84774		0.78703				Pollination-specific_down
Transcription	Transcription	Transcription factor	NAC	Solyc07g063420	-1.27944	Down	-0.388481		-0.21744		-0.32238	0.26947	-1.42496	-1.14502	Pollination-specific_down
Transcription	Transcription	Transcription factor	NAC	Solyc12g013620	-4.67095	Down	-0.866755		-1.32277	-0.27885	-1.56362	-0.52227			Pollination-specific_down
Transcription	Transcription	Transcription factor	NAC	Solyc12g056790	-1.31851	Down	-0.388016		-0.2879	0.54099	-0.43664	-0.25728			Pollination-specific_down
Transcription	Transcription	Transcription factor	NF-YA	Solyc03g121940	-1.15865	Down	-0.871798		0.57757		0.43588	0.25758			Pollination-specific_down
Transcription	Transcription	Transcription factor	NF-YA	Solyc08g062210	-1.61042	Down	-0.737461		-0.61075	-0.4207| 0.2406		0.24622			Pollination-specific_down
Transcription	Transcription	Transcription factor	RWP-RK	Solyc11g045350	-1.07939	Down	-0.520524			-0.19427	-0.23764				Pollination-specific_down
Transcription	Transcription	Transcription factor	SBP	Solyc04g064470	-1.201	Down	-0.307997								Pollination-specific_down
Transcription	Transcription	Transcription factor	SBP	Solyc05g012040	-1.28494	Down	-0.872545		-0.42884| -0.66684	-0.2374| -0.55342	-0.20946				Pollination-specific_down
Transcription	Transcription	Transcription factor	Trihelix	Solyc12g043090	-1.28236	Down	-0.844563		-0.28303	-0.20462	-0.28714				Pollination-specific_down
Transcription	Transcription	Transcription factor	WRKY	Solyc02g080890	-1.0987	Down	-0.456448		-0.31311| -0.33821	0.45812	-0.45686	0.68454	-0.18666	-0.89713	Pollination-specific_down
Transcription	Transcription	Transcription factor	WRKY	Solyc03g095770	-1.32584	Down	-0.533647		-0.28184		-0.62242			-0.97806	Pollination-specific_down
Transcription	Transcription	Transcription factor	WRKY	Solyc03g116890	-2.1143	Down	-1.36593		-0.56351	0.12946	-0.51998		-0.8038| -1.37175	-1.27928| -1.97651	Pollination-specific_down
Transcription	Transcription	Transcription factor	WRKY	Solyc04g051690	-3.82578	Down	-2.25242		-1.38744| -1.08111	-0.73522	-1.29191		-1.0994	-0.96935	Pollination-specific_down
Transcription	Transcription	Transcription factor	WRKY	Solyc07g066220	-1.51661	Down	-0.847222		-0.65972| -1.41842	-0.23362| -1.00372	-0.46537	-0.19848			Pollination-specific_down
Transcription	Transcription	Transcription factor	WRKY	Solyc09g015770	-2.17611	Down	-0.458468		-0.40935| -0.57835		-1.07684	-0.21406			Pollination-specific_down
Transcription	Transcription	Transcription factor	WRKY	Solyc12g014610	-1.13377	Down	-0.597911				-0.12107				Pollination-specific_down
Transcription	Transcription	Transcription factor	zf-HD	Solyc09g089550	-1.23345	Down	-0.370554		0.62892	0.39265| 0.97544	-0.19614				Pollination-specific_down
Transcription	Transcription	Transcription regulator	ARID	Solyc09g091960	-1.5821	Down	-0.10776				-0.29996	0.28945	0.76337| 0.15497	0.11021	Pollination-specific_down
Transcription	Transcription	Transcription regulator	GNAT	Solyc02g064690	-2.57267	Down	-0.670978		0.24959						Pollination-specific_down
Transcription	Transcription	Transcription regulator	GNAT	Solyc08g068770	-4.89876	Down	-3.68071		-0.85857		-1.08318	-0.41034	0.21151		Pollination-specific_down
Transcription	Transcription	Transcription regulator	GNAT	Solyc12g099940	-1.27429	Down	-0.666011		-0.34157			-0.2126			Pollination-specific_down
Transcription	Transcription	Transcription regulator	HMG	Solyc09g014620	-1.03629	Down	-0.774551								Pollination-specific_down
Transcription	Transcription	Transcription regulator	IWS1	Solyc10g080930	-1.41086	Down	-0.538345		-0.62812		-0.4392				Pollination-specific_down
Transcription	Transcription	Transcription regulator	IWS1	Solyc11g005450	-1.2744	Down	-0.503827		-0.75909	-0.46663	-0.25656	-0.21012			Pollination-specific_down
Transcription	Transcription	Transcription regulator	Jumonji	Solyc02g081010	-1.17635	Down	-0.812684		-0.44954| -0.42238	-0.18797	-0.27105	-0.42793| -0.1945			Pollination-specific_down
Transcription	Transcription	Transcription regulator	MBF1	Solyc01g104740	-1.28329	Down	0.0322668		1.47157| 0.25929	1.98761| 0.70368	1.04998| -0.19535	1.42808| 0.43436	-0.7102	-0.64451	Pollination-specific_down
Transcription	Transcription	Transcription regulator	Others	Solyc02g079430	-1.79657	Down	-0.997036		-0.34295	-0.56529	-0.50289	-0.27406			Pollination-specific_down
Transcription	Transcription	Transcription regulator	Others	Solyc03g079910	-1.47234	Down	-0.689598								Pollination-specific_down
Transcription	Transcription	Transcription regulator	Others	Solyc03g083400	-1.09768	Down	-0.476134		0.42587	0.12223	-0.13517				Pollination-specific_down
Transcription	Transcription	Transcription regulator	Others	Solyc07g056580	-1.21956	Down	-0.415775			0.24405					Pollination-specific_down
Transcription	Transcription	Transcription regulator	Others	Solyc09g089610	-1.91693	Down	-0.736202		0.64418| 0.58465	0.58027	0.81845	1.24407			Pollination-specific_down
Transcription	Transcription	Transcription regulator	Others	Solyc11g072850	-2.33169	Down	-0.0864264				-0.59266				Pollination-specific_down
Transcription	Transcription	Transcription regulator	PHD	Solyc06g010000	-1.43634	Down	-0.819049						-0.45087	-0.32766	Pollination-specific_down
Transcription	Transcription	Transcription regulator	SNF2	Solyc01g109970	-1.08497	Down	-0.555761		0.25367	0.24925					Pollination-specific_down
Transcription	Transcription	Transcription regulator	TAZ	Solyc06g071820	-1.62337	Down	0.52011			0.51516	-0.39732	-0.20982			Pollination-specific_down
Transcription	Transcription	Transcription regulator	TRAF	Solyc02g092620	-1.64519	Down	-0.785113			0.19421	0.73024	0.59619			Pollination-specific_down
Transcription	Transcription	Transcription regulator	TRAF	Solyc07g044980	-1.47429	Down	-0.656023		-0.31481| -0.55686	0.60234| 0.41087| 0.28363	-0.45343				Pollination-specific_down
Transcription	Transcription	Transcription regulator	TRAF	Solyc11g012840	-1.14499	Down	-0.502686		-0.33506	-0.23951	-0.29156				Pollination-specific_down
Transcription	Transcription	Transcription factor	Alfin-like	Solyc12g096040	1.55649	Up	0.768656				0.45231				Pollination-specific_up
Transcription	Transcription	Transcription factor	AP2/ERF-AP2	Solyc01g096860	2.3426	Up	-2.13537		0.59033		0.81157				Pollination-specific_up
Transcription	Transcription	Transcription factor	AP2/ERF-ERF	Solyc06g068360	1.4162	Up	-0.0521848								Pollination-specific_up
Transcription	Transcription	Transcription factor	B3	Solyc01g108140	1.72654	Up	0.61717				0.51391	0.31225			Pollination-specific_up
Transcription	Transcription	Transcription factor	B3	Solyc06g007530	1.65216	Up	0.822129		0.64642	0.47421	0.94628				Pollination-specific_up
Transcription	Transcription	Transcription factor	bHLH	Solyc01g057300	4.30543	Up	3.98998								Pollination-specific_up
Transcription	Transcription	Transcription factor	bHLH	Solyc04g076240	5.20558	Up	-1.10792								Pollination-specific_up
Transcription	Transcription	Transcription factor	bHLH	Solyc08g075090	1.20183	Up	0.198088		0.33466| 0.24813		0.35768| 0.50909	0.47846| 0.64188			Pollination-specific_up
Transcription	Transcription	Transcription factor	bHLH	Solyc08g076820	2.04992	Up	0.588494		1.49107		2.11241	1.55862	-0.54655	-0.33554| -0.40841	Pollination-specific_up
Transcription	Transcription	Transcription factor	bHLH	Solyc09g091760	4.88921	Up	-0.260874								Pollination-specific_up
Transcription	Transcription	Transcription factor	bZIP	Solyc02g089420	2.33832	Up	0.568644		-0.48647	-0.50763	-0.62795	-0.63293			Pollination-specific_up
Transcription	Transcription	Transcription factor	bZIP	Solyc08g061130	1.17218	Up	0.847646		-0.41103	0.58937| 0.50486	0.3865	0.25829			Pollination-specific_up
Transcription	Transcription	Transcription factor	bZIP	Solyc10g050210	3.05327	Up	2.34508								Pollination-specific_up
Transcription	Transcription	Transcription factor	C2C2-Dof	Solyc01g096120	5.20955	Up	2.89899		0.60871		0.60796		0.73251	0.49898	Pollination-specific_up
Transcription	Transcription	Transcription factor	C2C2-GATA	Solyc03g033660	1.19939	Up	0.649081		0.18603			-0.34966			Pollination-specific_up
Transcription	Transcription	Transcription factor	C2C2-GATA	Solyc04g015360	1.31262	Up	0.485092		0.5138	0.23467		0.27774			Pollination-specific_up
Transcription	Transcription	Transcription factor	C2C2-GATA	Solyc06g075140	1.77093	Up	1.46912		0.33362		0.79105	0.52174	0.45523		Pollination-specific_up
Transcription	Transcription	Transcription factor	C2C2-GATA	Solyc09g075610	1.46708	Up	0.692732		-0.18897						Pollination-specific_up
Transcription	Transcription	Transcription factor	C2C2-GATA	Solyc12g099370	1.67396	Up	0.880875		0.84116	0.46165	0.6793	0.47028			Pollination-specific_up
Transcription	Transcription	Transcription factor	C2H2	Solyc04g080130	1.70778	Up	0.577075		0.51157| 0.73525	0.90748| 0.74911	0.48059	0.22059	-0.65075	-0.39882	Pollination-specific_up
Transcription	Transcription	Transcription factor	C2H2	Solyc06g008020	1.27684	Up	0.557627		0.2163						Pollination-specific_up
Transcription	Transcription	Transcription factor	C2H2	Solyc07g063970	1.14726	Up	0.869526		1.3096	0.79483	0.99824	1.08373	-0.49719	-1.47521	Pollination-specific_up
Transcription	Transcription	Transcription factor	C2H2	Solyc09g065670	1.06356	Up	0.438465		0.94914	0.47649| -0.49004	0.40137	0.61447		-1.04469	Pollination-specific_up
Transcription	Transcription	Transcription factor	C3H	Solyc06g063020	1.1156	Up	-0.0193025		-0.49492	-0.43203					Pollination-specific_up
Transcription	Transcription	Transcription factor	C3H	Solyc10g080480	1.45973	Up	0.533436		-0.33102		0.27006				Pollination-specific_up
Transcription	Transcription	Transcription factor	C3H	Solyc11g070070	2.24048	Up	0.912896		0.29641		0.67483				Pollination-specific_up
Transcription	Transcription	Transcription factor	CPP	Solyc08g067150	1.60093	Up	0.948421		0.31416		0.48617				Pollination-specific_up
Transcription	Transcription	Transcription factor	DBP	Solyc06g065610	1.05569	Up	0.24848				0.28453	0.20619			Pollination-specific_up
Transcription	Transcription	Transcription factor	E2F-DP	Solyc02g087310	1.1836	Up	0.311357				0.26684				Pollination-specific_up
Transcription	Transcription	Transcription factor	GeBP	Solyc02g014750	1.3242	Up	-0.782616				0.65879				Pollination-specific_up
Transcription	Transcription	Transcription factor	GRAS	Solyc02g092370	1.04088	Up	-0.617375		-0.22597| 0.38036	-0.76132	-0.40349	-0.65096	0.3407	0.33496	Pollination-specific_up
Transcription	Transcription	Transcription factor	GRF	Solyc01g091540	2.97826	Up	-0.40405		0.53995| 1.2973		1.37651	0.43144			Pollination-specific_up
Transcription	Transcription	Transcription factor	GRF	Solyc03g082430	4.84421	Up	1.19036		2.08494	0.83254	2.23269	1.27366	-0.36845		Pollination-specific_up
Transcription	Transcription	Transcription factor	GRF	Solyc07g041640	1.64775	Up	0.889144		0.48353		0.53684	0.47133			Pollination-specific_up
Transcription	Transcription	Transcription factor	GRF	Solyc09g009200	4.84746	Up	1.65481		1.55059| 1.73846	0.76727	1.49509	0.75494	0.50082	0.92011	Pollination-specific_up
Transcription	Transcription	Transcription factor	GRF	Solyc12g096070	1.04171	Up	0.387628			-0.31113	0.45477				Pollination-specific_up
Transcription	Transcription	Transcription factor	HB-HD-ZIP	Solyc01g090460	1.16402	Up	0.650034				0.50955	0.41229			Pollination-specific_up
Transcription	Transcription	Transcription factor	HB-HD-ZIP	Solyc05g008050	7.40476	Up	3.50912		0.54968	0.69227	1.75243	1.40288		-0.59288	Pollination-specific_up
Transcription	Transcription	Transcription factor	HB-HD-ZIP	Solyc08g078300	1.0639	Up	0.0917498		-1.10641	0.24413| -0.6601	0.71345	0.41516			Pollination-specific_up
Transcription	Transcription	Transcription factor	HB-HD-ZIP	Solyc11g069470	1.25677	Up	0.92342			0.48226	0.91717| 0.86113| 0.3048	0.14463			Pollination-specific_up
Transcription	Transcription	Transcription factor	HB-WOX	Solyc02g077390	1.00316	Up	-2.91324	Down					-0.42761	-0.96448	Pollination-specific_up
Transcription	Transcription	Transcription factor	HB-WOX	Solyc03g118770	1.0282	Up	0.829109		0.25666		0.31595| 0.28964	0.33162	-0.58801	-1.34396	Pollination-specific_up
Transcription	Transcription	Transcription factor	LOB	Solyc06g082430	4.45238	Up	3.12228		-0.66708	-0.70499				-0.35612	Pollination-specific_up
Transcription	Transcription	Transcription factor	MADS-MIKC	Solyc04g005320	1.32745	Up	0.501492		0.43123	1.13569			0.9408	0.87542	Pollination-specific_up
Transcription	Transcription	Transcription factor	MYB	Solyc02g087960	1.0433	Up	-0.239855		0.32027	0.82797| 0.41832	0.21423	0.76091			Pollination-specific_up
Transcription	Transcription	Transcription factor	MYB	Solyc04g008870	1.63335	Up	0.124213		0.47089		1.26471	0.69011			Pollination-specific_up
Transcription	Transcription	Transcription factor	MYB	Solyc05g007870	3.13051	Up	1.62231		0.55658	-0.6579	-0.78294	-1.35114			Pollination-specific_up
Transcription	Transcription	Transcription factor	MYB	Solyc08g080580	1.4099	Up	0.329147			0.28593	0.36765				Pollination-specific_up
Transcription	Transcription	Transcription factor	MYB	Solyc11g072060	1.10528	Up	0.123368		0.71179		0.4638	0.33913			Pollination-specific_up
Transcription	Transcription	Transcription factor	NAC	Solyc01g009860	1.35312	Up	0.860612		0.373	0.62818| -0.50281	1.08019	1.02839			Pollination-specific_up
Transcription	Transcription	Transcription factor	NF-YA	Solyc12g009050	5.71862	Up	3.44502		0.93061		0.74653	0.83279	0.54661	0.67564	Pollination-specific_up
Transcription	Transcription	Transcription factor	NF-YB	Solyc04g009520	1.1882	Up	-0.567112		0.40744	0.39417	0.48663				Pollination-specific_up
Transcription	Transcription	Transcription factor	OFP	Solyc06g073040	2.06266	Up	-0.159592		0.81762	0.94952| 0.4044	0.85103| -0.12175	0.57335			Pollination-specific_up
Transcription	Transcription	Transcription factor	PLATZ	Solyc04g008090	3.37644	Up	1.34578				0.65154				Pollination-specific_up
Transcription	Transcription	Transcription factor	TCP	Solyc06g065190	2.21296	Up	0.901332		0.81698| 0.29124	0.30057	0.16763	0.14576			Pollination-specific_up
Transcription	Transcription	Transcription factor	Trihelix	Solyc01g096480	1.07958	Up	0.175008		-0.4051| 0.55682	-0.33164	-0.38414| 0.37256	-0.12476| 0.37852			Pollination-specific_up
Transcription	Transcription	Transcription factor	Trihelix	Solyc09g009250	1.94196	Up	-1.4449			-0.65309	0.56658	-0.61777	0.21967	0.09787	Pollination-specific_up
Transcription	Transcription	Transcription factor	Whirly	Solyc05g007100	1.34541	Up	0.325578		0.30436| 0.33478		0.44933| 0.27619	0.57131			Pollination-specific_up
Transcription	Transcription	Transcription factor	WRKY	Solyc09g066010	1.76759	Up	0.521771		0.21775	-0.43957	0.19905				Pollination-specific_up
Transcription	Transcription	Transcription factor	zf-HD	Solyc02g067330	7.59259	Up	2.51374				0.52737			-0.26646	Pollination-specific_up
Transcription	Transcription	Transcription regulator	ARID	Solyc01g094820	1.23408	Up	0.146228		0.4906| 0.3035		0.67357	0.24229			Pollination-specific_up
Transcription	Transcription	Transcription regulator	ARID	Solyc01g100620	2.02783	Up	1.20822		0.56577	0.52534	0.91054	0.36222			Pollination-specific_up
Transcription	Transcription	Transcription regulator	AUX/IAA	Solyc09g064530	2.02344	Up	0.568382		0.45666| 0.77516	0.14645| 0.69025	0.70298	0.14669			Pollination-specific_up
Transcription	Transcription	Transcription regulator	AUX/IAA	Solyc09g065850	1.61579	Up	0.678292		0.79028	0.53705	-0.19788				Pollination-specific_up
Transcription	Transcription	Transcription regulator	AUX/IAA	Solyc09g083280	1.91629	Up	0.763825		0.3093		0.49568	0.25339			Pollination-specific_up
Transcription	Transcription	Transcription regulator	DDT	Solyc06g074640	3.15538	Up	-0.109738		1.09486	1.00865	0.4607| 0.90677	1.07333			Pollination-specific_up
Transcription	Transcription	Transcription regulator	HMG	Solyc02g082700	1.14484	Up	0.168468		0.14182			-0.07078			Pollination-specific_up
Transcription	Transcription	Transcription regulator	Jumonji	Solyc10g081630	1.078	Up	0.676582			0.15397					Pollination-specific_up
Transcription	Transcription	Transcription regulator	LUG	Solyc05g026470	2.5257	Up	1.32318								Pollination-specific_up
Transcription	Transcription	Transcription regulator	mTERF	Solyc04g051880	1.00004	Up	0.47083		0.36974	0.26678	0.15638				Pollination-specific_up
Transcription	Transcription	Transcription regulator	mTERF	Solyc11g044360	1.49846	Up	0.862717		0.80487	0.854	0.32755				Pollination-specific_up
Transcription	Transcription	Transcription regulator	PHD	Solyc02g081130	3.15291	Up	2.44125						0.54693	0.73006	Pollination-specific_up
Transcription	Transcription	Transcription regulator	SET	Solyc03g093700	1.16789	Up	0.876276		0.23889		0.41654	0.26526		0.60741	Pollination-specific_up
Transcription	Transcription	Transcription regulator	SET	Solyc12g096990	1.11967	Up	0.541106		0.35541		0.33965	0.13343			Pollination-specific_up
Transcription	Transcription	Transcription regulator	SNF2	Solyc03g005460	2.10258	Up	0.683391			-0.48697	1.01207	0.30802			Pollination-specific_up
Transcription	Transcription	Transcription regulator	SNF2	Solyc10g049750	1.40013	Up	-1.60541	Down							Pollination-specific_up
Transcription	Transcription	Transcription regulator	SWI/SNF-BAF60b	Solyc01g107330	2.03702	Up	0.747479		0.10731| 0.72439	0.14757| 0.41176	0.12225| 0.31998				Pollination-specific_up
Transcription	Transcription	Transcription factor	Alfin-like	Solyc01g102750	0.111355		-0.0338382		0.12774	0.13428	-0.12163				non
Transcription	Transcription	Transcription factor	Alfin-like	Solyc01g102760	0.233181		-0.0742356		0.52782| 0.12774	0.13428	0.13061				non
Transcription	Transcription	Transcription factor	Alfin-like	Solyc05g032770	0.153413		-0.199952								non
Transcription	Transcription	Transcription factor	Alfin-like	Solyc06g051420	0.0228402		-0.307087		-0.229		-0.20802	-0.21114			non
Transcription	Transcription	Transcription factor	Alfin-like	Solyc06g062850	0.607881		-0.572946		0.74661	0.39129		-0.30798			non
Transcription	Transcription	Transcription factor	Alfin-like	Solyc07g041190	-0.856702		-0.54494		0.37396	0.7146					non
Transcription	Transcription	Transcription factor	Alfin-like	Solyc09g005360	0.181234		-0.0087398		-0.32643		0.39154	0.32258			non
Transcription	Transcription	Transcription factor	Alfin-like	Solyc10g076690	-0.352415		-0.32371		-0.31892	0.40979					non
Transcription	Transcription	Transcription factor	Alfin-like	Solyc10g085180	0.159274		-0.271591		0.36177	0.72136				0.50905	non
Transcription	Transcription	Transcription factor	AP2/ERF-AP2	Solyc01g008890	-0.802109		-0.503227								non
Transcription	Transcription	Transcription factor	AP2/ERF-AP2	Solyc02g093150	-0.861328		-0.212418		-0.44133	-0.72609	-0.38586	-0.12689			non
Transcription	Transcription	Transcription factor	AP2/ERF-AP2	Solyc03g117720	-0.2889		0.251491		0.4442		0.31589	0.34937			non
Transcription	Transcription	Transcription factor	AP2/ERF-AP2	Solyc04g009450	1.00672		-0.21972		-0.95766| 0.4804	0.4049	-0.43564| 0.24732	0.09544			non
Transcription	Transcription	Transcription factor	AP2/ERF-AP2	Solyc05g051380	-1.66075		-0.959445							0.19895	non
Transcription	Transcription	Transcription factor	AP2/ERF-AP2	Solyc06g066390	0.901352		-1.11152		-0.68876	-0.17079	-0.18507	-0.15725			non
Transcription	Transcription	Transcription factor	AP2/ERF-AP2	Solyc06g075510	-0.807391		0.00402128		-0.2387	-0.53232		0.09463		-0.28564	non
Transcription	Transcription	Transcription factor	AP2/ERF-AP2	Solyc11g008560									0.20433	0.80229	non
Transcription	Transcription	Transcription factor	AP2/ERF-AP2	Solyc11g010710	0.811301		-0.417382		0.54819| 0.86924		0.84619	0.64872		0.19976	non
Transcription	Transcription	Transcription factor	AP2/ERF-AP2	Solyc11g061750											non
Transcription	Transcription	Transcription factor	AP2/ERF-AP2	Solyc12g010490	0		1.66268						0.18568	0.32239	non
Transcription	Transcription	Transcription factor	AP2/ERF-ERF	Solyc01g005630	-2.15581		-0.688977								non
Transcription	Transcription	Transcription factor	AP2/ERF-ERF	Solyc01g008880	-1.55081		-1.04577		-1.00344	-1.59868	-1.641	-1.54095	0.3759	0.62835	non
Transcription	Transcription	Transcription factor	AP2/ERF-ERF	Solyc01g009440	-3.91035		-3.40531		-0.77021	-1.06141	-1.55361	-1.42971	-0.439	-0.26892	non
Transcription	Transcription	Transcription factor	AP2/ERF-ERF	Solyc01g014562											non
Transcription	Transcription	Transcription factor	AP2/ERF-ERF	Solyc01g014623									0.51506		non
Transcription	Transcription	Transcription factor	AP2/ERF-ERF	Solyc01g014720											non
Transcription	Transcription	Transcription factor	AP2/ERF-ERF	Solyc01g057080					-0.511| -0.5448				-0.54297		non
Transcription	Transcription	Transcription factor	AP2/ERF-ERF	Solyc01g090345											non
Transcription	Transcription	Transcription factor	AP2/ERF-ERF	Solyc01g090370										0.95861	non
Transcription	Transcription	Transcription factor	AP2/ERF-ERF	Solyc01g108240	3.16034		3.63237			0.15004	-0.86979				non
Transcription	Transcription	Transcription factor	AP2/ERF-ERF	Solyc01g150003											non
Transcription	Transcription	Transcription factor	AP2/ERF-ERF	Solyc01g160750									0.30891	0.59008	non
Transcription	Transcription	Transcription factor	AP2/ERF-ERF	Solyc01g160790											non
Transcription	Transcription	Transcription factor	AP2/ERF-ERF	Solyc02g067020											non
Transcription	Transcription	Transcription factor	AP2/ERF-ERF	Solyc02g077360					-0.45718				-0.42761	-0.96448	non
Transcription	Transcription	Transcription factor	AP2/ERF-ERF	Solyc02g077370	-2.66648		-0.667929		-0.2355	0.73799		0.57809	-0.42761	-0.96448	non
Transcription	Transcription	Transcription factor	AP2/ERF-ERF	Solyc02g077810									-0.12685	-0.02566	non
Transcription	Transcription	Transcription factor	AP2/ERF-ERF	Solyc02g077840	1.04312		-0.0872826		0.6553| 0.67265	0.56386			0.54016	0.5602	non
Transcription	Transcription	Transcription factor	AP2/ERF-ERF	Solyc02g090770	-0.765908		-0.260866		-0.39749	0.32564| 0.48226	-0.83434		-0.15156		non
Transcription	Transcription	Transcription factor	AP2/ERF-ERF	Solyc02g090790						0.49169| 0.36808			-0.15156		non
Transcription	Transcription	Transcription factor	AP2/ERF-ERF	Solyc02g090800					-0.49114| -0.61194	0.36808	-1.11035	-0.47811	-0.15156		non
Transcription	Transcription	Transcription factor	AP2/ERF-ERF	Solyc03g005500											non
Transcription	Transcription	Transcription factor	AP2/ERF-ERF	Solyc03g005510	0.195868		1.28784								non
Transcription	Transcription	Transcription factor	AP2/ERF-ERF	Solyc03g005520									-0.59062		non
Transcription	Transcription	Transcription factor	AP2/ERF-ERF	Solyc03g026270					0.32642| 0.4108| 0.53992	0.32578	-0.95983	-0.98354			non
Transcription	Transcription	Transcription factor	AP2/ERF-ERF	Solyc03g026280	0.487564		-0.831444		0.53992	0.32578	-0.51737| -0.46662				non
Transcription	Transcription	Transcription factor	AP2/ERF-ERF	Solyc03g093530											non
Transcription	Transcription	Transcription factor	AP2/ERF-ERF	Solyc03g093540	-3.33639		-3.70594					0.32288			non
Transcription	Transcription	Transcription factor	AP2/ERF-ERF	Solyc03g095973									0.2031	0.08707	non
Transcription	Transcription	Transcription factor	AP2/ERF-ERF	Solyc03g095977								0.61564	0.2031	0.08707	non
Transcription	Transcription	Transcription factor	AP2/ERF-ERF	Solyc03g117130	-1.81841		-0.0409496		-0.50331	-0.57392	-0.53783	-0.48896			non
Transcription	Transcription	Transcription factor	AP2/ERF-ERF	Solyc03g117230	-0.765908		-0.260866								non
Transcription	Transcription	Transcription factor	AP2/ERF-ERF	Solyc03g119580	-0.354934		-1.00119					-0.17646			non
Transcription	Transcription	Transcription factor	AP2/ERF-ERF	Solyc03g119800						-0.52815					non
Transcription	Transcription	Transcription factor	AP2/ERF-ERF	Solyc03g120840	1.07471		-0.547658			-0.53774	0.19468				non
Transcription	Transcription	Transcription factor	AP2/ERF-ERF	Solyc03g123430	0.776595		-0.596506		0.94703	0.39912| 0.72905	0.45291| 0.52047	0.59204	0.55999		non
Transcription	Transcription	Transcription factor	AP2/ERF-ERF	Solyc03g123500	-0.174085		-0.15105		-0.2457	-0.255			0.30043		non
Transcription	Transcription	Transcription factor	AP2/ERF-ERF	Solyc03g124110	0.256609		0.548508		0.53992| -0.33092	0.32578	-1.5655	-0.89383			non
Transcription	Transcription	Transcription factor	AP2/ERF-ERF	Solyc04g007170	-0.233026		-0.401184		1.20372	-0.2228		-0.21003			non
Transcription	Transcription	Transcription factor	AP2/ERF-ERF	Solyc04g012050	-0.765908		-0.260866		-0.60862| -0.99476	0.5378	-0.96112				non
Transcription	Transcription	Transcription factor	AP2/ERF-ERF	Solyc04g049800	-3.13427		-0.212838				-0.92217	-0.47523		0.24889	non
Transcription	Transcription	Transcription factor	AP2/ERF-ERF	Solyc04g051360	0.195872		-0.260874		-0.64498	0.24976					non
Transcription	Transcription	Transcription factor	AP2/ERF-ERF	Solyc04g054910	0.0422592		0.111359		-0.09505	0.4168| -0.05155	-0.1248	-0.229			non
Transcription	Transcription	Transcription factor	AP2/ERF-ERF	Solyc04g072300									0.05881	-0.09705	non
Transcription	Transcription	Transcription factor	AP2/ERF-ERF	Solyc04g080910									-0.77877| -0.50316	-1.01652	non
Transcription	Transcription	Transcription factor	AP2/ERF-ERF	Solyc05g013540	-1.8712		-2.24782			-0.68175			-0.17061	-0.23452	non
Transcription	Transcription	Transcription factor	AP2/ERF-ERF	Solyc05g050790											non
Transcription	Transcription	Transcription factor	AP2/ERF-ERF	Solyc05g052410	-1.51737		-2.07116		-0.56044	0.65392	-0.6584	0.43749			non
Transcription	Transcription	Transcription factor	AP2/ERF-ERF	Solyc06g035700	1.15762		2.2369		-0.21351| -0.27356		-0.72436	-0.39752	0.74565	0.42686	non
Transcription	Transcription	Transcription factor	AP2/ERF-ERF	Solyc06g050520	-2.64402		-1.49433		-0.2535			0.32765			non
Transcription	Transcription	Transcription factor	AP2/ERF-ERF	Solyc06g054630	-0.222889		-0.184284		-0.29526	0.19142	-0.32757		-0.34766	-0.25361	non
Transcription	Transcription	Transcription factor	AP2/ERF-ERF	Solyc06g063070	-0.959258		-0.310527		-0.09817		-0.23304	-0.08339			non
Transcription	Transcription	Transcription factor	AP2/ERF-ERF	Solyc06g068830	-1.03321		-2.41446		0.66985	0.65123			-0.19625	-0.23553	non
Transcription	Transcription	Transcription factor	AP2/ERF-ERF	Solyc06g082590	-0.227621		-0.314849		-0.41522	-0.17724	-0.2029	-0.09212			non
Transcription	Transcription	Transcription factor	AP2/ERF-ERF	Solyc07g042230	1.15764		0		-0.85048				-0.28013	-0.18089	non
Transcription	Transcription	Transcription factor	AP2/ERF-ERF	Solyc07g049490	-0.164379		0.204702		-0.4564	-0.30525	-0.03195				non
Transcription	Transcription	Transcription factor	AP2/ERF-ERF	Solyc07g053740	-0.445238		-0.293922		-0.05921	-0.13442	-0.59339	-0.44152			non
Transcription	Transcription	Transcription factor	AP2/ERF-ERF	Solyc07g054220	-0.222531		-0.877341		0.23589	0.48292	-0.21208	0.07742			non
Transcription	Transcription	Transcription factor	AP2/ERF-ERF	Solyc07g064890	-0.295074		-0.157995		-0.24414	-0.18257	0.05927	0.05022			non
Transcription	Transcription	Transcription factor	AP2/ERF-ERF	Solyc08g007820	0.190014		0.123028		-0.40822	-0.15645					non
Transcription	Transcription	Transcription factor	AP2/ERF-ERF	Solyc08g007830	1.15764		0		-1.08698| -0.78908	-0.33233| -0.29776	-1.43616				non
Transcription	Transcription	Transcription factor	AP2/ERF-ERF	Solyc08g008305	1.21174		0.674026				0.5431	0.59545			non
Transcription	Transcription	Transcription factor	AP2/ERF-ERF	Solyc08g066660	0.195871		1.52645					0.3658			non
Transcription	Transcription	Transcription factor	AP2/ERF-ERF	Solyc08g076380	-2.35688		-1.85184						-0.43865	-0.33365| -0.39407	non
Transcription	Transcription	Transcription factor	AP2/ERF-ERF	Solyc08g078170	-1.20408		-3.15379								non
Transcription	Transcription	Transcription factor	AP2/ERF-ERF	Solyc08g078180	-3.72011		-3.20823		-0.6302	-0.31205			-0.33704		non
Transcription	Transcription	Transcription factor	AP2/ERF-ERF	Solyc08g078410	-1.55081		-1.04577								non
Transcription	Transcription	Transcription factor	AP2/ERF-ERF	Solyc08g078420	2.13158		3.25246								non
Transcription	Transcription	Transcription factor	AP2/ERF-ERF	Solyc08g080290	1.93629		0		-0.43627| -0.46165				-0.02978	-0.07906	non
Transcription	Transcription	Transcription factor	AP2/ERF-ERF	Solyc09g007260	0.504392		0.718715		0.24142		0.05264	0.21621			non
Transcription	Transcription	Transcription factor	AP2/ERF-ERF	Solyc09g009240									0.21967	-1.12001	non
Transcription	Transcription	Transcription factor	AP2/ERF-ERF	Solyc09g059510	0.141274		-0.0609339		-0.40456	-0.71206					non
Transcription	Transcription	Transcription factor	AP2/ERF-ERF	Solyc09g066340					-0.8625| -0.91841				-0.25085	-0.21117	non
Transcription	Transcription	Transcription factor	AP2/ERF-ERF	Solyc09g066350					-0.73463| -0.93856				-0.25085	-0.21117	non
Transcription	Transcription	Transcription factor	AP2/ERF-ERF	Solyc09g075420	-0.204521		0.24648		-0.30385| -0.65213						non
Transcription	Transcription	Transcription factor	AP2/ERF-ERF	Solyc09g089910					-0.7717	-0.52386			-0.59702	-0.3659	non
Transcription	Transcription	Transcription factor	AP2/ERF-ERF	Solyc09g089920									-0.59702	-0.3659	non
Transcription	Transcription	Transcription factor	AP2/ERF-ERF	Solyc09g091950									0.15497	0.11021	non
Transcription	Transcription	Transcription factor	AP2/ERF-ERF	Solyc10g006130	-0.968636		-0.856752		0.07995	0.15969	-0.45753	-0.13751			non
Transcription	Transcription	Transcription factor	AP2/ERF-ERF	Solyc10g009110	0.540179		0.551787			0.70246| -0.08536	-0.39586	-0.39712			non
Transcription	Transcription	Transcription factor	AP2/ERF-ERF	Solyc10g050970	-0.765919		2.52758		-0.52161| -0.36835	-0.32769	-0.90729	-0.42409			non
Transcription	Transcription	Transcription factor	AP2/ERF-ERF	Solyc10g076370	0.690993		-0.941904		-0.43971						non
Transcription	Transcription	Transcription factor	AP2/ERF-ERF	Solyc10g076380	2.33076		0					0.53558			non
Transcription	Transcription	Transcription factor	AP2/ERF-ERF	Solyc10g078610					0.40483	0.34227					non
Transcription	Transcription	Transcription factor	AP2/ERF-ERF	Solyc10g080650	-0.765908		-0.260866						-0.72435		non
Transcription	Transcription	Transcription factor	AP2/ERF-ERF	Solyc10g083560									-0.18688	-0.15785	non
Transcription	Transcription	Transcription factor	AP2/ERF-ERF	Solyc11g006050									-0.09684	-0.19212	non
Transcription	Transcription	Transcription factor	AP2/ERF-ERF	Solyc11g011740	0.2155		1.35569		0.83243	1.20276	0.77403	1.47193	-0.21581	-0.46782	non
Transcription	Transcription	Transcription factor	AP2/ERF-ERF	Solyc11g011750	0		2.23691			0.48818		0.85892	-0.21581	-0.46782	non
Transcription	Transcription	Transcription factor	AP2/ERF-ERF	Solyc11g042560	2.22613		0		0.92502	0.87137			0.11606	0.14008	non
Transcription	Transcription	Transcription factor	AP2/ERF-ERF	Solyc11g042580	1.15764		0		-0.81118				-0.36014	-0.2321	non
Transcription	Transcription	Transcription factor	AP2/ERF-ERF	Solyc11g045680										0.57852	non
Transcription	Transcription	Transcription factor	AP2/ERF-ERF	Solyc11g045690											non
Transcription	Transcription	Transcription factor	AP2/ERF-ERF	Solyc12g005960	0.126794		0.0265561		-0.2407	0.33524| 0.5188					non
Transcription	Transcription	Transcription factor	AP2/ERF-ERF	Solyc12g013660											non
Transcription	Transcription	Transcription factor	AP2/ERF-ERF	Solyc12g038440											non
Transcription	Transcription	Transcription factor	AP2/ERF-ERF	Solyc12g038450										0.2516	non
Transcription	Transcription	Transcription factor	AP2/ERF-ERF	Solyc12g042210	-2.90785		-2.40281						0.16907	0.19811	non
Transcription	Transcription	Transcription factor	AP2/ERF-ERF	Solyc12g044390	0.195872		-0.260874		-0.38633						non
Transcription	Transcription	Transcription factor	AP2/ERF-ERF	Solyc12g049560	0.0372439		0.0870791		0.18118	0.20672					non
Transcription	Transcription	Transcription factor	AP2/ERF-ERF	Solyc12g056430						-0.61038			1.26577	1.26903	non
Transcription	Transcription	Transcription factor	AP2/ERF-RAV	Solyc03g083110											non
Transcription	Transcription	Transcription factor	AP2/ERF-RAV	Solyc04g007000	-1.28741		0.669751		-0.92966	0.71787	0.35739	0.7399			non
Transcription	Transcription	Transcription factor	B3	Solyc00g011660											non
Transcription	Transcription	Transcription factor	B3	Solyc00g500092											non
Transcription	Transcription	Transcription factor	B3	Solyc00g500093								-0.76746			non
Transcription	Transcription	Transcription factor	B3	Solyc00g500219											non
Transcription	Transcription	Transcription factor	B3	Solyc00g500222	1.15764		0								non
Transcription	Transcription	Transcription factor	B3	Solyc01g015210											non
Transcription	Transcription	Transcription factor	B3	Solyc01g060355											non
Transcription	Transcription	Transcription factor	B3	Solyc01g079560					0.98772| 0.66752						non
Transcription	Transcription	Transcription factor	B3	Solyc01g081400	-0.698055		-0.957871			-0.2312	0.15097				non
Transcription	Transcription	Transcription factor	B3	Solyc01g095880											non
Transcription	Transcription	Transcription factor	B3	Solyc01g108130	-0.140995		-0.0668336		0.19292						non
Transcription	Transcription	Transcription factor	B3	Solyc01g108930					0.53786| 1.50103	0.93115| 0.60641	0.83073	0.78734	-0.768	-1.12275	non
Transcription	Transcription	Transcription factor	B3	Solyc01g108950	-2.63102		1.03732								non
Transcription	Transcription	Transcription factor	B3	Solyc01g150140											non
Transcription	Transcription	Transcription factor	B3	Solyc01g160190	-0.765908		-0.260866				0.67223| -0.55409	0.44604| -0.58462			non
Transcription	Transcription	Transcription factor	B3	Solyc01g160210					-0.63155						non
Transcription	Transcription	Transcription factor	B3	Solyc01g160700					-0.63155						non
Transcription	Transcription	Transcription factor	B3	Solyc02g026080	1.15764		0								non
Transcription	Transcription	Transcription factor	B3	Solyc02g065310	0.211667		0.15761		0.51421		0.62211				non
Transcription	Transcription	Transcription factor	B3	Solyc02g065340									0.37791	0.44044	non
Transcription	Transcription	Transcription factor	B3	Solyc02g079020	-0.525838		-0.696972								non
Transcription	Transcription	Transcription factor	B3	Solyc02g081780									-0.37248	-0.1514	non
Transcription	Transcription	Transcription factor	B3	Solyc02g090710	-0.120653		0.256333		0.67057| 0.20061| 1.44648	0.30826| 1.18553	-0.15937				non
Transcription	Transcription	Transcription factor	B3	Solyc02g094460	3.22404		1.66269		-0.31326	0.36178	0.91939	0.52182			non
Transcription	Transcription	Transcription factor	B3	Solyc02g161010											non
Transcription	Transcription	Transcription factor	B3	Solyc03g007140	-0.81279		-0.546468		0.51974	0.52933					non
Transcription	Transcription	Transcription factor	B3	Solyc03g036477											non
Transcription	Transcription	Transcription factor	B3	Solyc03g042500											non
Transcription	Transcription	Transcription factor	B3	Solyc03g043580											non
Transcription	Transcription	Transcription factor	B3	Solyc03g111410	-0.661951		-0.384099		0.84113| -0.50157	0.36378	0.46129	0.38792			non
Transcription	Transcription	Transcription factor	B3	Solyc03g111500	-0.391744		-0.59973				-0.27798	-0.19492			non
Transcription	Transcription	Transcription factor	B3	Solyc04g064830	-0.567732		0.0788104		0.26032	0.35589					non
Transcription	Transcription	Transcription factor	B3	Solyc04g079590	-0.730025		-0.429426		-0.13528	-0.13363	-0.17135	-0.22317			non
Transcription	Transcription	Transcription factor	B3	Solyc05g017740	-3.62632		-2.15948							0.16322	non
Transcription	Transcription	Transcription factor	B3	Solyc05g041100											non
Transcription	Transcription	Transcription factor	B3	Solyc05g160700										0.16322	non
Transcription	Transcription	Transcription factor	B3	Solyc05g161760											non
Transcription	Transcription	Transcription factor	B3	Solyc05g161960	-0.765908		-0.260866								non
Transcription	Transcription	Transcription factor	B3	Solyc05g162020											non
Transcription	Transcription	Transcription factor	B3	Solyc06g073980	0.99936		0.328432		0.66178	0.5352	0.55299	0.4138			non
Transcription	Transcription	Transcription factor	B3	Solyc06g074160	2.462		0.0820399		0.48294		0.78703				non
Transcription	Transcription	Transcription factor	B3	Solyc06g083590					-0.44524						non
Transcription	Transcription	Transcription factor	B3	Solyc06g083600	1.15764		0					0.51096			non
Transcription	Transcription	Transcription factor	B3	Solyc07g017433											non
Transcription	Transcription	Transcription factor	B3	Solyc07g017470	-0.765908		-0.260866								non
Transcription	Transcription	Transcription factor	B3	Solyc07g161820											non
Transcription	Transcription	Transcription factor	B3	Solyc08g006190	-1.55081		-1.04577								non
Transcription	Transcription	Transcription factor	B3	Solyc08g006200	-3.02803		-1.5612		0.50951						non
Transcription	Transcription	Transcription factor	B3	Solyc08g006210	-1.41482		-1.7544							0.81628	non
Transcription	Transcription	Transcription factor	B3	Solyc08g006220	-0.179565		-0.0870513								non
Transcription	Transcription	Transcription factor	B3	Solyc08g006230	-0.845326		-0.649318								non
Transcription	Transcription	Transcription factor	B3	Solyc08g006240	2.69548		0.700916								non
Transcription	Transcription	Transcription factor	B3	Solyc08g006270	-0.168712		-0.0616109		0.8095	0.36665				0.1636	non
Transcription	Transcription	Transcription factor	B3	Solyc08g006280	-0.319055		-1.21936							0.1636	non
Transcription	Transcription	Transcription factor	B3	Solyc08g068540	-1.02141		0.138401		-0.46194| 0.32442	0.53039		0.39148			non
Transcription	Transcription	Transcription factor	B3	Solyc10g006840	-0.508083		-0.727236					-0.22908			non
Transcription	Transcription	Transcription factor	B3	Solyc10g049815	-0.884444		-2.33506		0.67498			0.50163| 0.57916			non
Transcription	Transcription	Transcription factor	B3	Solyc10g053890											non
Transcription	Transcription	Transcription factor	B3	Solyc10g160490											non
Transcription	Transcription	Transcription factor	B3	Solyc11g045450											non
Transcription	Transcription	Transcription factor	B3	Solyc12g006340	-0.48102		-0.365524		-0.55576	-0.78433	-0.64111| -0.47179	-0.83979| -0.75138			non
Transcription	Transcription	Transcription factor	B3	Solyc12g007300	-1.04266		-0.614483								non
Transcription	Transcription	Transcription factor	B3	Solyc12g098460											non
Transcription	Transcription	Transcription factor	B3	Solyc12g150121											non
Transcription	Transcription	Transcription factor	B3	Solyc12g160680					-0.26571		-0.35024	-0.28427			non
Transcription	Transcription	Transcription factor	B3-ARF	Solyc02g037530	0.554155		0.156976			-0.46101	0.09417				non
Transcription	Transcription	Transcription factor	B3-ARF	Solyc02g077560	0.317025		0.660391		0.16327| 0.45606		0.10554	0.17346| 0.44766			non
Transcription	Transcription	Transcription factor	B3-ARF	Solyc03g031970	0.560643		0.800585		0.44621| 0.42279| 0.3965| 0.2413	0.59459| 0.17254	0.25184	0.42723			non
Transcription	Transcription	Transcription factor	B3-ARF	Solyc03g118290	0.27831		0.465442		0.40925| 0.25002	0.1452| 0.2386	0.75924| 0.04887	0.89928| 0.14781			non
Transcription	Transcription	Transcription factor	B3-ARF	Solyc05g047460	-0.193916		-0.231819			-0.17954	0.11995				non
Transcription	Transcription	Transcription factor	B3-ARF	Solyc05g056040	-0.996159		-0.979362		-0.26063	-0.38837	-0.88157	-0.66002	0.61909	0.61885	non
Transcription	Transcription	Transcription factor	B3-ARF	Solyc06g075150	0.322473		-0.86911		-0.18795	-0.59353| -0.56033	-0.29981	-0.28594	0.45523		non
Transcription	Transcription	Transcription factor	B3-ARF	Solyc07g016180	0.313279		0.109711		0.27109	0.53783	0.17258				non
Transcription	Transcription	Transcription factor	B3-ARF	Solyc07g043620	-0.188708		0.12653		0.2385		0.19441	0.16489			non
Transcription	Transcription	Transcription factor	B3-ARF	Solyc08g008380	0.122495		0.0646661		0.55614						non
Transcription	Transcription	Transcription factor	B3-ARF	Solyc10g086130									-0.42254	-0.26333	non
Transcription	Transcription	Transcription factor	B3-ARF	Solyc11g069500	-0.460397		0.298312			-0.17878					non
Transcription	Transcription	Transcription factor	B3-ARF	Solyc12g042070	0.0916924		0.613789		0.14158	0.54136| 0.45331					non
Transcription	Transcription	Transcription factor	BBR-BPC	Solyc01g110470	-0.915409		-0.787851								non
Transcription	Transcription	Transcription factor	BBR-BPC	Solyc04g008380	0.261822		0.174514				0.26674				non
Transcription	Transcription	Transcription factor	BBR-BPC	Solyc04g081170	-0.597914		-0.433001		0.24065	0.29728	0.15946				non
Transcription	Transcription	Transcription factor	BBR-BPC	Solyc06g072370	0.246959		-0.341113		0.31886| -0.38122		0.79194| 0.49941	0.38611| 0.26299			non
Transcription	Transcription	Transcription factor	BBR-BPC	Solyc08g076230	-0.800536		-0.17844		0.43977	0.60604	0.25746				non
Transcription	Transcription	Transcription factor	BES1	Solyc01g094580	0.196707		-0.107099		0.10324						non
Transcription	Transcription	Transcription factor	BES1	Solyc02g063010	-0.101978		0.149072		0.29566						non
Transcription	Transcription	Transcription factor	BES1	Solyc02g071990	-0.402503		-0.706671		-0.15733	0.82035| 0.29577	-0.27687				non
Transcription	Transcription	Transcription factor	BES1	Solyc04g079980	0.623599		0.459381		0.21833			0.09052			non
Transcription	Transcription	Transcription factor	BES1	Solyc07g062260	-0.637719		-0.368286		0.52419	0.45511| 0.59683	-0.62169	-0.20459			non
Transcription	Transcription	Transcription factor	BES1	Solyc08g005780	0.173597		0.254855					0.12436	0.14747		non
Transcription	Transcription	Transcription factor	BES1	Solyc10g076390	0.220501		-1.19154						0.51241		non
Transcription	Transcription	Transcription factor	BES1	Solyc12g089040	-0.101664		0.023487		0.35572	0.20651| 0.35012		0.23868			non
Transcription	Transcription	Transcription factor	bHLH	Solyc01g014910	1.93629		0								non
Transcription	Transcription	Transcription factor	bHLH	Solyc01g020170									0.18287	0.27926	non
Transcription	Transcription	Transcription factor	bHLH	Solyc01g067340	-0.404453		-1.7496				0.3835				non
Transcription	Transcription	Transcription factor	bHLH	Solyc01g080050									-0.19618	-0.12258	non
Transcription	Transcription	Transcription factor	bHLH	Solyc01g081090	1.00533		0.0432464			-0.47377| -0.7113					non
Transcription	Transcription	Transcription factor	bHLH	Solyc01g102300	-0.526447		-0.130691		0.48742| 0.26842	0.59084| 0.87318		0.12388			non
Transcription	Transcription	Transcription factor	bHLH	Solyc01g106460	2.64665		4.68385		0.634| 0.47364| 0.71423	0.68951		1.13928	-0.09469		non
Transcription	Transcription	Transcription factor	bHLH	Solyc01g107140											non
Transcription	Transcription	Transcription factor	bHLH	Solyc01g107950									0.13117	0.27936	non
Transcription	Transcription	Transcription factor	bHLH	Solyc01g107960									0.48908| 0.22307	0.65322	non
Transcription	Transcription	Transcription factor	bHLH	Solyc01g107970										0.65322	non
Transcription	Transcription	Transcription factor	bHLH	Solyc01g111130	-0.622084		-0.504873		-0.14016	0.71475	-0.15107				non
Transcription	Transcription	Transcription factor	bHLH	Solyc02g070880	0.390097		0.239446		0.13032		-0.26301| -0.65492				non
Transcription	Transcription	Transcription factor	bHLH	Solyc02g076920	-3.21919		-0.14682		-0.44782					-0.37019	non
Transcription	Transcription	Transcription factor	bHLH	Solyc02g078130	-0.27682		1.34486		-0.96864| -0.40456		-0.77775		0.77359| 0.57061	0.69039	non
Transcription	Transcription	Transcription factor	bHLH	Solyc02g079810	3.88519		2.69659		0.79095	0.26419	0.5801| 0.13651	0.48123			non
Transcription	Transcription	Transcription factor	bHLH	Solyc02g079970	-0.580322		-0.348798		-0.23151	0.86288	-0.24021	-0.18321			non
Transcription	Transcription	Transcription factor	bHLH	Solyc02g087860	-1.01055		-0.204539			-0.55956			-0.15742	-0.27001	non
Transcription	Transcription	Transcription factor	bHLH	Solyc02g090950	1.15764		0						0.33002		non
Transcription	Transcription	Transcription factor	bHLH	Solyc02g091440	-0.765908		-0.260866						0.77847	0.42147	non
Transcription	Transcription	Transcription factor	bHLH	Solyc02g091800	-0.784037		-0.278994			0.38735					non
Transcription	Transcription	Transcription factor	bHLH	Solyc02g091810	-0.765908		-0.260866		-0.51877| -0.44952	-0.46787| -0.59717	-0.89674| -0.89186	-1.05869| -0.91826	0.51817		non
Transcription	Transcription	Transcription factor	bHLH	Solyc02g091820					-0.4282| -0.49156| -0.51782	-0.38334| -0.70806			0.51817		non
Transcription	Transcription	Transcription factor	bHLH	Solyc02g093280	-0.253747		-0.181147		-0.30233						non
Transcription	Transcription	Transcription factor	bHLH	Solyc03g005350	-0.404883		-0.360809			-0.17136	-0.14364				non
Transcription	Transcription	Transcription factor	bHLH	Solyc03g031450					-1.70646| -1.21307| -0.68646	-1.35978| -1.05032			-0.44737	-0.56475	non
Transcription	Transcription	Transcription factor	bHLH	Solyc03g044460	0		1.66268								non
Transcription	Transcription	Transcription factor	bHLH	Solyc03g095980	-0.472505		-0.986345		0.34761| 0.40226	0.45503	0.48407				non
Transcription	Transcription	Transcription factor	bHLH	Solyc03g097820	0.891992		0.445983		0.53993	0.37362					non
Transcription	Transcription	Transcription factor	bHLH	Solyc03g114720	0.933263		0.805465		0.43663		-0.12479	-0.1073			non
Transcription	Transcription	Transcription factor	bHLH	Solyc03g115540	1.15764		2.48567		-0.61787| -0.80441	-0.5333| -0.56545					non
Transcription	Transcription	Transcription factor	bHLH	Solyc03g119390	1.15763		1.66267								non
Transcription	Transcription	Transcription factor	bHLH	Solyc03g121240	1.15764		0				0.42085		0.17536		non
Transcription	Transcription	Transcription factor	bHLH	Solyc04g005130	0.565301		0.0686514		-0.22845| -1.15974	-0.28689| -0.27203	-1.97586	-1.70217			non
Transcription	Transcription	Transcription factor	bHLH	Solyc04g005280	-0.698386		-0.523836				-0.23492	-0.18903			non
Transcription	Transcription	Transcription factor	bHLH	Solyc04g007430											non
Transcription	Transcription	Transcription factor	bHLH	Solyc04g056535									0.14279	0.23501	non
Transcription	Transcription	Transcription factor	bHLH	Solyc04g077480	0.141874		-0.331282		0.78907	0.55501					non
Transcription	Transcription	Transcription factor	bHLH	Solyc04g077960	-1.33511		-1.79186		0.51985		0.67813				non
Transcription	Transcription	Transcription factor	bHLH	Solyc04g078790	2.37967		1.33522		0.53568	0.60926	0.6607		-0.24292	-0.22109	non
Transcription	Transcription	Transcription factor	bHLH	Solyc05g005300	0.967253		0.171447								non
Transcription	Transcription	Transcription factor	bHLH	Solyc05g009640	-2.08449		0.624352		-0.50602| -0.59916| -0.54568	0.2955				0.12984	non
Transcription	Transcription	Transcription factor	bHLH	Solyc05g009880	0.913441		0.592291					-0.79612			non
Transcription	Transcription	Transcription factor	bHLH	Solyc05g010610	-0.312914		-0.393945								non
Transcription	Transcription	Transcription factor	bHLH	Solyc06g051550									-0.37791	-0.28878	non
Transcription	Transcription	Transcription factor	bHLH	Solyc06g062460	0.759767		0.781848				0.63602	0.72317			non
Transcription	Transcription	Transcription factor	bHLH	Solyc06g064580									-0.197	-0.49282	non
Transcription	Transcription	Transcription factor	bHLH	Solyc06g064590									-0.197	-0.49282	non
Transcription	Transcription	Transcription factor	bHLH	Solyc06g068870	0.187052		0.0590492		0.28165			0.08655			non
Transcription	Transcription	Transcription factor	bHLH	Solyc06g069370	-0.119524		-0.124612		0.61166	0.67062	0.7956| 0.65978| 0.12751	0.10613			non
Transcription	Transcription	Transcription factor	bHLH	Solyc06g069600											non
Transcription	Transcription	Transcription factor	bHLH	Solyc06g070910									-0.1309		non
Transcription	Transcription	Transcription factor	bHLH	Solyc06g072520					0.77492| 0.634	0.71529| 0.72832			-0.30559		non
Transcription	Transcription	Transcription factor	bHLH	Solyc06g083980	0.244754		0.207052								non
Transcription	Transcription	Transcription factor	bHLH	Solyc07g005400	0.296257		0.513647		0.292| 0.16023| 0.39244	0.37947| 0.42079| 0.27245	0.0998| 0.77042	0.65076| 0.9569| 0.20978	-0.30926		non
Transcription	Transcription	Transcription factor	bHLH	Solyc07g039570	-1.86569		-2.32243		-0.97944| -0.96173| -0.9995	-0.79693| -0.90553| -0.49219			-0.44667	-0.41542	non
Transcription	Transcription	Transcription factor	bHLH	Solyc07g052670	-0.0201073		-0.549321			-0.3322	0.37406				non
Transcription	Transcription	Transcription factor	bHLH	Solyc07g052930	0.535828		0.9211		0.65124| 0.71974	0.71386| 0.80512		0.71205	-1.37469	-0.78757	non
Transcription	Transcription	Transcription factor	bHLH	Solyc07g064040	0.125933		0.766114		-0.37539			0.11173			non
Transcription	Transcription	Transcription factor	bHLH	Solyc08g005050	-0.892104		-0.18655		-0.45543	-0.37761	-0.17478	0.08482			non
Transcription	Transcription	Transcription factor	bHLH	Solyc08g008600	0.920274		-0.0502892		0.41713						non
Transcription	Transcription	Transcription factor	bHLH	Solyc08g062780	-2.5952		-0.305961		-0.52996	-0.59171					non
Transcription	Transcription	Transcription factor	bHLH	Solyc08g075110											non
Transcription	Transcription	Transcription factor	bHLH	Solyc08g076930	-0.964527		-0.294899		-0.16513| -0.05994	0.17646| 0.15055	-0.17657	0.0151			non
Transcription	Transcription	Transcription factor	bHLH	Solyc08g081140	0.225964		0.500111			-0.27423	0.09205	0.23951			non
Transcription	Transcription	Transcription factor	bHLH	Solyc08g083170	-1.69983		-1.19479				-1.42859	-1.21211	-0.43957	-0.36616	non
Transcription	Transcription	Transcription factor	bHLH	Solyc09g018130											non
Transcription	Transcription	Transcription factor	bHLH	Solyc09g018150	0.195872		-0.260874								non
Transcription	Transcription	Transcription factor	bHLH	Solyc09g057710	0.496844		0.173001		-0.18637	-0.19711					non
Transcription	Transcription	Transcription factor	bHLH	Solyc09g065820	-0.252154		-0.371505		-0.28027	-0.11376	-0.35976	-0.32804			non
Transcription	Transcription	Transcription factor	bHLH	Solyc09g074805									0.12548	0.21763	non
Transcription	Transcription	Transcription factor	bHLH	Solyc09g083220	-0.533659		-0.510529		-0.24219| -0.45162	-0.25312| -0.50343	-0.22417	-0.18685			non
Transcription	Transcription	Transcription factor	bHLH	Solyc09g089870	0.211218		0.352451					0.28115			non
Transcription	Transcription	Transcription factor	bHLH	Solyc10g006510	-0.699379		-0.377297		-0.69358	-0.49173	-0.20041	-0.19311			non
Transcription	Transcription	Transcription factor	bHLH	Solyc10g008243											non
Transcription	Transcription	Transcription factor	bHLH	Solyc10g008245	0		1.66268								non
Transcription	Transcription	Transcription factor	bHLH	Solyc10g008260	0		2.48375								non
Transcription	Transcription	Transcription factor	bHLH	Solyc10g008270	-0.765908		-0.260866								non
Transcription	Transcription	Transcription factor	bHLH	Solyc10g009270	-4.02032		-4.47707							0.26179	non
Transcription	Transcription	Transcription factor	bHLH	Solyc10g009290	-0.5449		0.563308		0.49889	0.61796	0.2731	0.75064			non
Transcription	Transcription	Transcription factor	bHLH	Solyc10g018510	-3.0185		0.965107						0.10008	-0.0428	non
Transcription	Transcription	Transcription factor	bHLH	Solyc10g049720										0.38669	non
Transcription	Transcription	Transcription factor	bHLH	Solyc10g049780											non
Transcription	Transcription	Transcription factor	bHLH	Solyc10g078380	1.3714		0.2286					-0.70162	0.24507	0.20534	non
Transcription	Transcription	Transcription factor	bHLH	Solyc10g079050	-0.0575438		-0.482764			-0.66036					non
Transcription	Transcription	Transcription factor	bHLH	Solyc10g079070	0.438106		0.707531		0.41306	-0.12121	0.60187| 0.09417	0.5577| 0.08205			non
Transcription	Transcription	Transcription factor	bHLH	Solyc10g079650											non
Transcription	Transcription	Transcription factor	bHLH	Solyc10g079660	1.15764		0								non
Transcription	Transcription	Transcription factor	bHLH	Solyc10g079680										-0.46153	non
Transcription	Transcription	Transcription factor	bHLH	Solyc10g161490											non
Transcription	Transcription	Transcription factor	bHLH	Solyc12g010170	0.416015		0.622901		0.47874				-0.25647	-0.27504	non
Transcription	Transcription	Transcription factor	bHLH	Solyc12g010595	-4.34258		-3.83754							0.23425	non
Transcription	Transcription	Transcription factor	bHLH	Solyc12g036430	1.15764		0								non
Transcription	Transcription	Transcription factor	bHLH	Solyc12g036470	-3.00204		0.0306919						-0.20208		non
Transcription	Transcription	Transcription factor	bHLH	Solyc12g087850	-1.19745		-0.0223125							-0.52331	non
Transcription	Transcription	Transcription factor	bHLH	Solyc12g088130									-0.24643	-0.16364	non
Transcription	Transcription	Transcription factor	bHLH	Solyc12g088790										0.36494	non
Transcription	Transcription	Transcription factor	bHLH	Solyc12g098620	-0.642171		-0.277114		0.59433| 0.42463	0.47289					non
Transcription	Transcription	Transcription factor	BSD	Solyc10g005900	0.0540745		-0.11441		0.31875	0.25402					non
Transcription	Transcription	Transcription factor	bZIP	Solyc01g008730	-0.756928		-0.475086		-0.24246		-0.27313	-0.15166	0.20109	0.31962	non
Transcription	Transcription	Transcription factor	bZIP	Solyc01g008980	-0.735703		-0.60716		-0.22158	-0.25088					non
Transcription	Transcription	Transcription factor	bZIP	Solyc01g009510											non
Transcription	Transcription	Transcription factor	bZIP	Solyc01g079480	-0.221856		0.333135		-0.76242| -0.71919	-0.75083| -0.57584		0.16475			non
Transcription	Transcription	Transcription factor	bZIP	Solyc01g095460	-0.867703		-0.453279		-0.09438	0.41426	-0.40083	0.11299			non
Transcription	Transcription	Transcription factor	bZIP	Solyc01g097330	-0.15102		-0.0917719				-0.06628	0.06764			non
Transcription	Transcription	Transcription factor	bZIP	Solyc01g109880	-0.574596		-0.973422			-0.51053	0.21163				non
Transcription	Transcription	Transcription factor	bZIP	Solyc01g110480	-0.090534		0.0191875		0.13057	0.2145	-0.12547	0.09019			non
Transcription	Transcription	Transcription factor	bZIP	Solyc01g111580	0.529801		0.673492			0.09595	0.06957	0.1364			non
Transcription	Transcription	Transcription factor	bZIP	Solyc02g062950	-0.139183		-0.0274774								non
Transcription	Transcription	Transcription factor	bZIP	Solyc02g083520	0.0707729		0.414114				-0.43104	-0.23762			non
Transcription	Transcription	Transcription factor	bZIP	Solyc02g092090	-1.29318		-0.158009		0.35306		-0.16915		0.44589	0.34699	non
Transcription	Transcription	Transcription factor	bZIP	Solyc03g046440	1.93781		1.66267						0.44941	0.80937	non
Transcription	Transcription	Transcription factor	bZIP	Solyc04g005170									-0.40358	-0.25775	non
Transcription	Transcription	Transcription factor	bZIP	Solyc04g071510	-0.451766		-0.455278		0.44177| -0.38332	-0.19048| -0.24124	-0.11834	-0.13918	0.43325	0.46766	non
Transcription	Transcription	Transcription factor	bZIP	Solyc04g080740	0.680993		0.691247		-0.2951	-0.26411	0.15983				non
Transcription	Transcription	Transcription factor	bZIP	Solyc04g081190	0.235812		-0.314115				0.16288				non
Transcription	Transcription	Transcription factor	bZIP	Solyc04g082890	-0.810748		-0.393763		-0.17454		0.23621| -0.15709	0.46801| -0.12728			non
Transcription	Transcription	Transcription factor	bZIP	Solyc04g160390	1.46879		1.82398			-0.87336					non
Transcription	Transcription	Transcription factor	bZIP	Solyc04g162120	0		1.66268								non
Transcription	Transcription	Transcription factor	bZIP	Solyc05g009660	-0.0994383		0.742298		-0.59916| 0.3794	0.2955| 0.75152	0.71699| -1.07901	0.60887| 0.77925	-0.64916	-0.53773	non
Transcription	Transcription	Transcription factor	bZIP	Solyc05g010516	-1.11091		-0.69057			-0.6817	-0.58368	-0.61568			non
Transcription	Transcription	Transcription factor	bZIP	Solyc05g050220	0.428408		0.361113								non
Transcription	Transcription	Transcription factor	bZIP	Solyc06g009640	-0.0262134		-0.21758		-0.53109	0.27246	0.31468				non
Transcription	Transcription	Transcription factor	bZIP	Solyc06g053350	0.506733		0.363766		-0.2496		0.18661				non
Transcription	Transcription	Transcription factor	bZIP	Solyc06g060490	0.41002		0.311491		-0.2341				0.30543	-0.43547	non
Transcription	Transcription	Transcription factor	bZIP	Solyc06g074320	2.72758		1.53442						-0.50266	-0.52031	non
Transcription	Transcription	Transcription factor	bZIP	Solyc08g005290	-0.581861		-0.330887		-0.45259| -0.10337	-0.26389| -0.20153	-0.21819				non
Transcription	Transcription	Transcription factor	bZIP	Solyc08g022080	-0.763108		-0.296933								non
Transcription	Transcription	Transcription factor	bZIP	Solyc08g076100	-0.0598236		-0.129175		-0.24223		-0.1752	-0.15947			non
Transcription	Transcription	Transcription factor	bZIP	Solyc09g009490	-3.8745		-2.40767					0.59046			non
Transcription	Transcription	Transcription factor	bZIP	Solyc09g009760	0.409943		0.819006					0.35873			non
Transcription	Transcription	Transcription factor	bZIP	Solyc10g054010	-0.894929		-0.46904		-0.51213	-0.39916| -0.7368		-0.22054			non
Transcription	Transcription	Transcription factor	bZIP	Solyc10g055550	-2.47684		-1.01					0.35548			non
Transcription	Transcription	Transcription factor	bZIP	Solyc10g078670	-0.335185		-0.213581		-0.58834	-0.7027				0.10674	non
Transcription	Transcription	Transcription factor	bZIP	Solyc10g081350	-0.301739		-0.673044								non
Transcription	Transcription	Transcription factor	bZIP	Solyc11g064950	-0.592108		-0.331864		-0.16184	0.26706	-0.12918				non
Transcription	Transcription	Transcription factor	bZIP	Solyc11g068370	-0.67927		-2.14483		0.48094					0.37907	non
Transcription	Transcription	Transcription factor	bZIP	Solyc12g010800	0.702647		1.33897		0.31725					-0.6651	non
Transcription	Transcription	Transcription factor	C2C2-CO-like	Solyc02g089520	-0.678641		-0.302786								non
Transcription	Transcription	Transcription factor	C2C2-CO-like	Solyc02g089540	-0.416607		0.400173		0.36605	0.247	-0.33577	0.12783			non
Transcription	Transcription	Transcription factor	C2C2-CO-like	Solyc05g020020	-0.164429		-0.108309				-0.144				non
Transcription	Transcription	Transcription factor	C2C2-CO-like	Solyc05g024010	-0.0843079		-0.109957		0.8192	0.48613| 0.68562					non
Transcription	Transcription	Transcription factor	C2C2-CO-like	Solyc05g046040											non
Transcription	Transcription	Transcription factor	C2C2-CO-like	Solyc07g045180	0.0474801		-0.112845				-0.16387				non
Transcription	Transcription	Transcription factor	C2C2-CO-like	Solyc08g006530	0.171563		0.532536			0.15586	-0.14124	-0.12362			non
Transcription	Transcription	Transcription factor	C2C2-CO-like	Solyc12g096500	-0.44391		-0.0882421		0.07641		-0.03836	0.04592			non
Transcription	Transcription	Transcription factor	C2C2-Dof	Solyc01g006993											non
Transcription	Transcription	Transcription factor	C2C2-Dof	Solyc01g006997										-0.21758	non
Transcription	Transcription	Transcription factor	C2C2-Dof	Solyc02g065290	1.38507		0.453023		0.64773	0.36379	0.27463	0.22885		-0.34374	non
Transcription	Transcription	Transcription factor	C2C2-Dof	Solyc02g067230	-0.354313		-0.902471		-0.40236| -1.02161	-0.29591	-0.48259	-0.32607	-0.46053	-0.1996	non
Transcription	Transcription	Transcription factor	C2C2-Dof	Solyc02g077950	0.0585083		-0.360401			-0.30418	-0.20895	-0.22413	0.20517	0.3683	non
Transcription	Transcription	Transcription factor	C2C2-Dof	Solyc02g077960	-2.35538		-1.68472		-0.38634	-0.42475	-0.64565	-0.55798| -0.46583	0.20517	0.3683	non
Transcription	Transcription	Transcription factor	C2C2-Dof	Solyc02g088070	-0.446005		-0.511406		0.49437| -0.22541| 0.56126		-0.37234	-0.22076			non
Transcription	Transcription	Transcription factor	C2C2-Dof	Solyc03g082840	0.0517536		0.0647394			-0.22184	-0.22952		0.84963	0.78653	non
Transcription	Transcription	Transcription factor	C2C2-Dof	Solyc03g121400	0.405218		-0.52075		0.22784	0.24045	-0.44122	-0.11102			non
Transcription	Transcription	Transcription factor	C2C2-Dof	Solyc04g079570	-0.731011		-1.00253				-0.77845	-0.30338			non
Transcription	Transcription	Transcription factor	C2C2-Dof	Solyc05g054510	-0.765908		-0.260866							0.1684	non
Transcription	Transcription	Transcription factor	C2C2-Dof	Solyc06g071480	-0.908838		-0.0435354							0.34781	non
Transcription	Transcription	Transcription factor	C2C2-Dof	Solyc06g075370	-0.801092		-0.615164		-0.62968	-0.30846	-1.07785	-0.57779		-0.33359	non
Transcription	Transcription	Transcription factor	C2C2-Dof	Solyc06g076030	0.42089		0.477612		0.50413	1.1895| 0.35173				0.09892	non
Transcription	Transcription	Transcription factor	C2C2-Dof	Solyc08g082910	-0.582348		-0.730283		-0.45724	-0.83639	-0.41631	-0.37438			non
Transcription	Transcription	Transcription factor	C2C2-Dof	Solyc09g010680	-0.0904118		0.0993819		-0.3617	-0.48201	-0.57379	-0.85827	0.63993	0.96406	non
Transcription	Transcription	Transcription factor	C2C2-Dof	Solyc10g009360	1.48981		0.571822								non
Transcription	Transcription	Transcription factor	C2C2-Dof	Solyc10g086440	-0.206457		0.194339					-0.47794	0.40583	0.25414	non
Transcription	Transcription	Transcription factor	C2C2-Dof	Solyc11g066050	-0.5903		-0.11423		-0.72879| -0.72336	-0.98529| -0.90409	-0.94111	-1.03892		0.21447	non
Transcription	Transcription	Transcription factor	C2C2-Dof	Solyc11g072500	-0.901043		-0.0425718		-0.38078	-0.59789	-0.48123	-0.68046	0.33975	0.45423	non
Transcription	Transcription	Transcription factor	C2C2-GATA	Solyc01g060490	2.66642		0.0664547		-0.48621	-0.85107	0.43492		-0.69038		non
Transcription	Transcription	Transcription factor	C2C2-GATA	Solyc01g090760	-0.15989		0.121082		1.08888| 0.50457	0.52256| 0.77471	0.35686	0.38476	-0.63396	-0.76391	non
Transcription	Transcription	Transcription factor	C2C2-GATA	Solyc01g100220	0.738709		0.0405743		0.73755	0.47215	0.22473	0.11592			non
Transcription	Transcription	Transcription factor	C2C2-GATA	Solyc01g106030	-0.286251		-0.0614076				-0.14768				non
Transcription	Transcription	Transcription factor	C2C2-GATA	Solyc01g108416	-0.79921		-0.171226								non
Transcription	Transcription	Transcription factor	C2C2-GATA	Solyc01g110310	-0.312574		-0.483679		-0.44003	-0.11701	-0.16661	-0.18698			non
Transcription	Transcription	Transcription factor	C2C2-GATA	Solyc01g150157											non
Transcription	Transcription	Transcription factor	C2C2-GATA	Solyc01g150170	-0.523578		-0.291452		0.38563	0.47832		0.84685| 0.3308| -0.3663			non
Transcription	Transcription	Transcription factor	C2C2-GATA	Solyc02g062760	1.03854		1.01243		-0.50157					0.18127	non
Transcription	Transcription	Transcription factor	C2C2-GATA	Solyc02g084590	-0.472101		-0.681309		-0.15318	-0.13831	0.02943	-0.05094			non
Transcription	Transcription	Transcription factor	C2C2-GATA	Solyc02g085190	0.899445		1.73287						-0.5009	-0.53183	non
Transcription	Transcription	Transcription factor	C2C2-GATA	Solyc05g054400	0.893227		0.176001		0.45805| -0.33361	-0.38499	0.51964	0.13869			non
Transcription	Transcription	Transcription factor	C2C2-GATA	Solyc06g060940	0.525057		0.580322								non
Transcription	Transcription	Transcription factor	C2C2-GATA	Solyc07g038160	-0.866047		-0.56501				-0.88911	-0.32777		-0.12066	non
Transcription	Transcription	Transcription factor	C2C2-GATA	Solyc08g007190	-0.715386		-0.772002								non
Transcription	Transcription	Transcription factor	C2C2-GATA	Solyc08g066510	0.613305		0.132843					0.43776		0.10107	non
Transcription	Transcription	Transcription factor	C2C2-GATA	Solyc08g077960	-0.164044		-0.0714399			0.38293	-0.15081| 0.18417	-0.29014| 0.18952			non
Transcription	Transcription	Transcription factor	C2C2-GATA	Solyc10g018560	0.975347		-0.26088						-0.27298	-0.31272	non
Transcription	Transcription	Transcription factor	C2C2-GATA	Solyc10g047640	-0.445033		-0.212998			-0.2714| 0.28326	-0.10731	-0.10874			non
Transcription	Transcription	Transcription factor	C2C2-GATA	Solyc11g069510	0.440103		0.0414688			0.23231	0.40411	0.26835			non
Transcription	Transcription	Transcription factor	C2C2-GATA	Solyc12g008830	-0.168361		-0.938424						0.4267		non
Transcription	Transcription	Transcription factor	C2C2-LSD	Solyc02g069720	-0.610085		-0.598074			0.20138					non
Transcription	Transcription	Transcription factor	C2C2-LSD	Solyc02g078270	-0.127553		-0.0454197								non
Transcription	Transcription	Transcription factor	C2C2-YABBY	Solyc01g010240	-1.61818		-2.07493						0.93499	0.86685	non
Transcription	Transcription	Transcription factor	C2C2-YABBY	Solyc06g073920	-0.562251		0.723818		-0.25426		-0.28913		1.24725	1.0729	non
Transcription	Transcription	Transcription factor	C2C2-YABBY	Solyc11g071810	0.39077		0.645939		0.8178	0.55362			0.89511		non
Transcription	Transcription	Transcription factor	C2C2-YABBY	Solyc12g009580	2.41474		2.81159						0.16845	0.2281	non
Transcription	Transcription	Transcription factor	C2H2	Solyc00g014800											non
Transcription	Transcription	Transcription factor	C2H2	Solyc00g160120											non
Transcription	Transcription	Transcription factor	C2H2	Solyc00g160700							-0.47003	-0.89003		-0.51569	non
Transcription	Transcription	Transcription factor	C2H2	Solyc01g005060	0.261424		0.738747								non
Transcription	Transcription	Transcription factor	C2H2	Solyc01g010410	0.502916		-0.0190818				-0.3516| -0.36774	-0.14795			non
Transcription	Transcription	Transcription factor	C2H2	Solyc01g058130											non
Transcription	Transcription	Transcription factor	C2H2	Solyc01g081630	1.35132		0.700908		-0.47208| 1.00442	0.83896| -0.61474	1.13583	1.0171	-0.20778		non
Transcription	Transcription	Transcription factor	C2H2	Solyc01g087050	1.49139		1.01303		0.4272				0.12876		non
Transcription	Transcription	Transcription factor	C2H2	Solyc01g099340	-0.751072		0.0488616		0.61508	0.69906	0.19444	0.46345	-1.23222	-1.3205	non
Transcription	Transcription	Transcription factor	C2H2	Solyc01g100330	0.332898		-0.111922		-0.10942| -0.68864	-0.15472| -0.67563		-0.12643			non
Transcription	Transcription	Transcription factor	C2H2	Solyc02g060560	-1.76639		-2.22313						0.21084	-0.0549	non
Transcription	Transcription	Transcription factor	C2H2	Solyc02g061660									0.04622	-0.10001	non
Transcription	Transcription	Transcription factor	C2H2	Solyc02g061700									-0.12733	-0.1558	non
Transcription	Transcription	Transcription factor	C2H2	Solyc02g062940	-0.204782		0.384812				0.13691				non
Transcription	Transcription	Transcription factor	C2H2	Solyc02g079920	-0.134914		-1.07942		0.55514| 0.72598	0.94591	0.58553	0.75736			non
Transcription	Transcription	Transcription factor	C2H2	Solyc02g081620	-0.476685		-0.226328								non
Transcription	Transcription	Transcription factor	C2H2	Solyc02g088670	-1.89312		-1.38808		-0.12834			0.4814| 0.13669			non
Transcription	Transcription	Transcription factor	C2H2	Solyc02g094170	0.0217445		-0.172935		0.1523| 0.35234	0.17299| 0.52285	0.89723	0.18194			non
Transcription	Transcription	Transcription factor	C2H2	Solyc03g025440	-0.0337188		-0.0934723				-0.45518	0.20189			non
Transcription	Transcription	Transcription factor	C2H2	Solyc03g059270	1.58407		1.52328				-0.99518	-0.80194	0.72083	1.03774	non
Transcription	Transcription	Transcription factor	C2H2	Solyc03g083310	-0.0734934		-0.218525		0.1401			-0.24078			non
Transcription	Transcription	Transcription factor	C2H2	Solyc03g093870					-0.23544	-0.31651				-0.23696	non
Transcription	Transcription	Transcription factor	C2H2	Solyc03g095270	2.65774		1.66269								non
Transcription	Transcription	Transcription factor	C2H2	Solyc03g111370	-0.138847		-0.0839955								non
Transcription	Transcription	Transcription factor	C2H2	Solyc03g111590	0.208336		0.163071				0.12404	0.16603			non
Transcription	Transcription	Transcription factor	C2H2	Solyc03g115120	-0.536715		-0.165446		0.13334	-0.28704	0.3152	0.12303			non
Transcription	Transcription	Transcription factor	C2H2	Solyc03g115140	-0.0692401		-0.0747908		-0.10905	-0.1225	-0.15617	-0.1484			non
Transcription	Transcription	Transcription factor	C2H2	Solyc03g115450	1.93912		-0.789689		0.40359						non
Transcription	Transcription	Transcription factor	C2H2	Solyc03g117070	-1.49577		-1.04317		-0.57086	-0.73947	-0.39495	-0.36577		0.46997	non
Transcription	Transcription	Transcription factor	C2H2	Solyc04g005440	-0.636405		-0.697598		0.29202	0.34558	0.73936	0.94446			non
Transcription	Transcription	Transcription factor	C2H2	Solyc04g008500	0.462074		-0.311391		1.22594| 1.47411| 0.64786| 0.97588	0.73029| 0.39669	0.72724| 0.92872	0.64295			non
Transcription	Transcription	Transcription factor	C2H2	Solyc04g009600	0.388997		0.0055591								non
Transcription	Transcription	Transcription factor	C2H2	Solyc04g015570	-0.599922		-0.244121		-0.25213						non
Transcription	Transcription	Transcription factor	C2H2	Solyc04g028560	-0.552743		-0.649093								non
Transcription	Transcription	Transcription factor	C2H2	Solyc04g056320	-0.437246		0.238989		-0.31014	0.12174	-0.23281	-0.0617			non
Transcription	Transcription	Transcription factor	C2H2	Solyc04g074250	0.499821		0.114142		0.2226		0.1917	0.17772			non
Transcription	Transcription	Transcription factor	C2H2	Solyc04g081370	-0.47804		-0.0229717			-0.41604	-0.40529				non
Transcription	Transcription	Transcription factor	C2H2	Solyc04g160280									-0.47487	-0.27664	non
Transcription	Transcription	Transcription factor	C2H2	Solyc05g009770										0.22249	non
Transcription	Transcription	Transcription factor	C2H2	Solyc05g050150	1.15764		0								non
Transcription	Transcription	Transcription factor	C2H2	Solyc05g050170											non
Transcription	Transcription	Transcription factor	C2H2	Solyc05g050180											non
Transcription	Transcription	Transcription factor	C2H2	Solyc05g054030	-1.35653		-1.33573		-0.8136	-1.11415				0.14909	non
Transcription	Transcription	Transcription factor	C2H2	Solyc05g054650	-0.123909		1.78766		-0.7108| -0.56402						non
Transcription	Transcription	Transcription factor	C2H2	Solyc05g054660	0		1.66268								non
Transcription	Transcription	Transcription factor	C2H2	Solyc05g055500	1.15764		3.76014							0.62272	non
Transcription	Transcription	Transcription factor	C2H2	Solyc06g005180					-0.43445		-0.86578	-0.63823			non
Transcription	Transcription	Transcription factor	C2H2	Solyc06g036060	0.0934885		0.733017			0.45638		0.17389			non
Transcription	Transcription	Transcription factor	C2H2	Solyc06g051600											non
Transcription	Transcription	Transcription factor	C2H2	Solyc06g053720	1.6722		0.844117		0.42461				1.23472	1.15481	non
Transcription	Transcription	Transcription factor	C2H2	Solyc06g060480	-2.29246		-0.447615								non
Transcription	Transcription	Transcription factor	C2H2	Solyc06g060740	0.173783		-0.696639		0.58628		0.16323	0.17667	-0.44377		non
Transcription	Transcription	Transcription factor	C2H2	Solyc06g061160									0.1988	0.07118	non
Transcription	Transcription	Transcription factor	C2H2	Solyc06g062670	0.0857266		-0.0199931		1.07845	0.5377	1.16417	0.84394	-0.45547	-0.40624	non
Transcription	Transcription	Transcription factor	C2H2	Solyc06g074360	-0.765916		0.700914						-0.32541	-0.21838	non
Transcription	Transcription	Transcription factor	C2H2	Solyc06g075775	-3.48792		-2.02108			0.47277| 0.68137			-0.20674	-0.21843	non
Transcription	Transcription	Transcription factor	C2H2	Solyc06g083940									-0.0794	-0.15471	non
Transcription	Transcription	Transcription factor	C2H2	Solyc07g053570	-0.349286		0.0472431			-0.4872| -0.62799	-0.93914			0.20941	non
Transcription	Transcription	Transcription factor	C2H2	Solyc07g066160	-4.22855		-4.6853			0.46344		0.40597	-0.46343	-0.55518	non
Transcription	Transcription	Transcription factor	C2H2	Solyc08g059770	1.15764		0								non
Transcription	Transcription	Transcription factor	C2H2	Solyc08g060870											non
Transcription	Transcription	Transcription factor	C2H2	Solyc08g063040	0.117894		0.742624		0.69782| 0.64748	0.38986				-0.25212	non
Transcription	Transcription	Transcription factor	C2H2	Solyc08g077000									-0.22776	-0.21236	non
Transcription	Transcription	Transcription factor	C2H2	Solyc09g007550	-0.154792		0.318523		0.43073	0.13775	0.10773	0.20524	-0.83605	-0.3468	non
Transcription	Transcription	Transcription factor	C2H2	Solyc09g008440	-1.74548		-0.227939							0.67154	non
Transcription	Transcription	Transcription factor	C2H2	Solyc09g009120	-0.0966044		-0.228249								non
Transcription	Transcription	Transcription factor	C2H2	Solyc09g066250											non
Transcription	Transcription	Transcription factor	C2H2	Solyc09g074780	0.00454788		1.68478		0.87736	0.79846		0.60185			non
Transcription	Transcription	Transcription factor	C2H2	Solyc09g089600											non
Transcription	Transcription	Transcription factor	C2H2	Solyc09g090260							0.47009				non
Transcription	Transcription	Transcription factor	C2H2	Solyc10g077110	-0.298629		-0.307139			0.70071	0.28604	-0.1323			non
Transcription	Transcription	Transcription factor	C2H2	Solyc10g078970									0.22007	0.61721	non
Transcription	Transcription	Transcription factor	C2H2	Solyc10g078990											non
Transcription	Transcription	Transcription factor	C2H2	Solyc10g080200	0.150512		-0.287896		0.28624		-0.14249				non
Transcription	Transcription	Transcription factor	C2H2	Solyc10g084910									-0.24702		non
Transcription	Transcription	Transcription factor	C2H2	Solyc10g085560	0.761933		0.0895796		-0.32439	-0.24926| -0.17944	0.23533| -0.28346	-0.16654			non
Transcription	Transcription	Transcription factor	C2H2	Solyc10g162470											non
Transcription	Transcription	Transcription factor	C2H2	Solyc11g013220	4.35261		0.700918							0.33732	non
Transcription	Transcription	Transcription factor	C2H2	Solyc11g017140	-0.595846		0.0435633		-0.18777						non
Transcription	Transcription	Transcription factor	C2H2	Solyc11g066420	0		1.66268			1.05431			0.55443		non
Transcription	Transcription	Transcription factor	C2H2	Solyc11g072210	-0.765908		-0.260866								non
Transcription	Transcription	Transcription factor	C2H2	Solyc11g073075	0.52145		-0.765053			0.61694	-0.92103| -0.4465	0.34182			non
Transcription	Transcription	Transcription factor	C2H2	Solyc11g150100	-0.70528		-0.627364			0.53541					non
Transcription	Transcription	Transcription factor	C2H2	Solyc11g160100											non
Transcription	Transcription	Transcription factor	C2H2	Solyc11g160820											non
Transcription	Transcription	Transcription factor	C2H2	Solyc11g161860											non
Transcription	Transcription	Transcription factor	C2H2	Solyc11g162090											non
Transcription	Transcription	Transcription factor	C2H2	Solyc11g162140											non
Transcription	Transcription	Transcription factor	C2H2	Solyc11g162160											non
Transcription	Transcription	Transcription factor	C2H2	Solyc12g088390	-0.962307		-0.494334		-0.87293		-0.8258	-0.64253			non
Transcription	Transcription	Transcription factor	C3H	Solyc00g007330											non
Transcription	Transcription	Transcription factor	C3H	Solyc00g007450											non
Transcription	Transcription	Transcription factor	C3H	Solyc00g160440									0.74392		non
Transcription	Transcription	Transcription factor	C3H	Solyc00g160610									0.40024	0.21883	non
Transcription	Transcription	Transcription factor	C3H	Solyc00g160660											non
Transcription	Transcription	Transcription factor	C3H	Solyc00g160680											non
Transcription	Transcription	Transcription factor	C3H	Solyc00g160690											non
Transcription	Transcription	Transcription factor	C3H	Solyc00g198360											non
Transcription	Transcription	Transcription factor	C3H	Solyc01g008170	0.102845		-0.110138			-0.19546		-0.14289			non
Transcription	Transcription	Transcription factor	C3H	Solyc01g067550	-0.294983		0.565814			0.77469| 0.21839	-0.18404			0.34159	non
Transcription	Transcription	Transcription factor	C3H	Solyc01g073940	0.318194		0.160004		0.38213	0.38118		-0.15763			non
Transcription	Transcription	Transcription factor	C3H	Solyc01g087170	0.0561584		0.232729				-0.09915				non
Transcription	Transcription	Transcription factor	C3H	Solyc01g100990	-0.372692		-0.190288		0.2691		0.40707	0.40681			non
Transcription	Transcription	Transcription factor	C3H	Solyc01g110490	0.393235		-0.1457								non
Transcription	Transcription	Transcription factor	C3H	Solyc02g021760	0.0974096		0.00061062		-0.26	-0.41351		-0.16598			non
Transcription	Transcription	Transcription factor	C3H	Solyc02g070240	0.417282		0.094728				0.34393	0.18043			non
Transcription	Transcription	Transcription factor	C3H	Solyc02g082110	-0.686659		-0.372133			0.49688					non
Transcription	Transcription	Transcription factor	C3H	Solyc02g084200	0.30901		0.511834		0.81786	0.52967| 0.57827	0.57234| 0.59077| 0.42397	0.39633	-0.40124	-0.74001	non
Transcription	Transcription	Transcription factor	C3H	Solyc02g086430	0.61776		2.49856					0.46504			non
Transcription	Transcription	Transcription factor	C3H	Solyc03g006350	-0.691814		-0.618916			0.70012					non
Transcription	Transcription	Transcription factor	C3H	Solyc03g026350	0.0790466		0.10141		-0.14968	-0.22032	-0.20268				non
Transcription	Transcription	Transcription factor	C3H	Solyc03g063200	0.649778		0.608623								non
Transcription	Transcription	Transcription factor	C3H	Solyc03g063680	-0.0981671		-0.038699				0.19087	0.15018			non
Transcription	Transcription	Transcription factor	C3H	Solyc03g111580	0.058832		0.0590339				-0.28277	-0.19494			non
Transcription	Transcription	Transcription factor	C3H	Solyc03g116410	0.383662		-1.37021				0.33738			0.23634	non
Transcription	Transcription	Transcription factor	C3H	Solyc03g116420								0.59805			non
Transcription	Transcription	Transcription factor	C3H	Solyc04g008550	0.337852		0.141938		-0.16919		0.17971				non
Transcription	Transcription	Transcription factor	C3H	Solyc04g057990	-0.605993		-0.320321		0.39587| -0.1534| -0.80079	0.42619| -0.44201	-0.25023| -0.6349	-0.09453| -0.7392			non
Transcription	Transcription	Transcription factor	C3H	Solyc04g064770	0.218331		0.0206589					0.24517			non
Transcription	Transcription	Transcription factor	C3H	Solyc04g064800	0.194557		-0.00185716								non
Transcription	Transcription	Transcription factor	C3H	Solyc05g008670	2.70421		0		0.87006	0.50916		0.29623			non
Transcription	Transcription	Transcription factor	C3H	Solyc05g052570	-0.39685		-0.460645		0.29511	0.49098	-0.42014	-0.09783			non
Transcription	Transcription	Transcription factor	C3H	Solyc06g008740	-0.537513		0.67949			0.49488| 0.57671		0.62107| 0.18442			non
Transcription	Transcription	Transcription factor	C3H	Solyc06g071860	-0.298754		-0.449859		0.49917| 0.23981	0.30699	-0.07237	0.13499			non
Transcription	Transcription	Transcription factor	C3H	Solyc06g072720	0.0617479		-0.243942		0.32366	0.30376	0.17777				non
Transcription	Transcription	Transcription factor	C3H	Solyc08g062540											non
Transcription	Transcription	Transcription factor	C3H	Solyc08g068820	-0.137641		-0.295306			-0.1989					non
Transcription	Transcription	Transcription factor	C3H	Solyc09g007230					-0.50927	-0.46628	-0.50355	-0.28538| -0.23862			non
Transcription	Transcription	Transcription factor	C3H	Solyc09g074640	0.302999		0.608969		1.01933		0.15022	0.26694			non
Transcription	Transcription	Transcription factor	C3H	Solyc09g150127											non
Transcription	Transcription	Transcription factor	C3H	Solyc10g038000	-0.873222		-0.449655		-0.28375	-0.24017	-0.26763	-0.23442			non
Transcription	Transcription	Transcription factor	C3H	Solyc10g047040	-0.852007		-0.0452544		-0.27672	0.22232	-0.21066	0.09445			non
Transcription	Transcription	Transcription factor	C3H	Solyc10g078750	0.185144		-0.572941		0.50005| 0.38076	0.25231	0.13911				non
Transcription	Transcription	Transcription factor	C3H	Solyc11g008900	-0.915467		-0.0366036								non
Transcription	Transcription	Transcription factor	C3H	Solyc11g069340	-0.0167472		0.117622		-0.25677| -0.88218	-0.54733| -0.26829					non
Transcription	Transcription	Transcription factor	C3H	Solyc12g005770	-0.382333		-0.344971		0.19055		-0.15751	-0.17217			non
Transcription	Transcription	Transcription factor	C3H	Solyc12g006620	0.660167		-0.157941		0.41679		0.54361	0.57916			non
Transcription	Transcription	Transcription factor	C3H	Solyc12g008870	0.681841		0.43558								non
Transcription	Transcription	Transcription factor	C3H	Solyc12g009390	0.738061		0.371373		0.32845	-0.31176		0.16736			non
Transcription	Transcription	Transcription factor	C3H	Solyc12g017410	0.204873		0.0847972			-0.23584					non
Transcription	Transcription	Transcription factor	C3H	Solyc12g040230											non
Transcription	Transcription	Transcription factor	C3H	Solyc12g040300											non
Transcription	Transcription	Transcription factor	C3H	Solyc12g089260	0.667045		0.390826								non
Transcription	Transcription	Transcription factor	C3H	Solyc12g161810											non
Transcription	Transcription	Transcription factor	CAMTA	Solyc01g105230	-0.639499		-0.330541		-0.40056| -0.45635	0.42726	-0.33733	-0.17159			non
Transcription	Transcription	Transcription factor	CAMTA	Solyc04g056270	-0.489287		-0.235939		-0.17734		-0.32329	-0.2388			non
Transcription	Transcription	Transcription factor	CAMTA	Solyc05g015650	-0.497796		0.00176065		0.20327| -0.24862	0.3269					non
Transcription	Transcription	Transcription factor	CAMTA	Solyc12g035520	-0.422835		0.0269143								non
Transcription	Transcription	Transcription factor	CAMTA	Solyc12g099340	0.0498968		0.225741		0.2451		0.22743				non
Transcription	Transcription	Transcription factor	CPP	Solyc07g020710	-0.185435		-0.165802			-0.3689		-0.12459			non
Transcription	Transcription	Transcription factor	CPP	Solyc09g082500	0.745757		-0.347187		-0.52061| 0.68448	-0.69162| 0.55297	0.22712	1.14337| -0.20122			non
Transcription	Transcription	Transcription factor	CPP	Solyc12g007180	0.94985		0.110655		-0.66405	-0.60863	0.22951				non
Transcription	Transcription	Transcription factor	CSD	Solyc01g111280	-0.26581		-0.793576		0.43904		0.71354	0.40945			non
Transcription	Transcription	Transcription factor	CSD	Solyc01g111300	0.787383		-0.146967				0.03991	-0.10286			non
Transcription	Transcription	Transcription factor	CSD	Solyc01g160020										-0.27544	non
Transcription	Transcription	Transcription factor	CSD	Solyc02g083800	0.545578		0.0401307								non
Transcription	Transcription	Transcription factor	CSD	Solyc03g033500	0.722812		0.00760984			-0.18364	0.11823				non
Transcription	Transcription	Transcription factor	DBB	Solyc01g110180	0.406121		-0.198135		-0.50245	-0.71762	-0.99874	-1.39794	0.43281	0.58537	non
Transcription	Transcription	Transcription factor	DBB	Solyc12g089240	-0.956045		0.752414		0.54411| 0.48698	0.99424		0.94941			non
Transcription	Transcription	Transcription factor	DBP	Solyc06g009390	-0.386182		-0.404302					0.16517			non
Transcription	Transcription	Transcription factor	DBP	Solyc07g007220	-0.489681		-0.151969				-0.26843				non
Transcription	Transcription	Transcription factor	E2F-DP	Solyc01g007760	0.868651		0.308743		0.31771| -0.4168		0.70337	0.22041			non
Transcription	Transcription	Transcription factor	E2F-DP	Solyc04g081350	0.618161		-0.0660089			-0.38233					non
Transcription	Transcription	Transcription factor	E2F-DP	Solyc06g074010	0.203141		-0.106231		-0.30615	-0.31078	0.12949| -1.06225	-0.63435			non
Transcription	Transcription	Transcription factor	E2F-DP	Solyc09g010670	-0.633252		-0.82787								non
Transcription	Transcription	Transcription factor	E2F-DP	Solyc10g078430	0.393657		0.0936024		-0.17632	0.69552	0.13484	0.16252			non
Transcription	Transcription	Transcription factor	E2F-DP	Solyc11g068800	0.179352		-0.289117		-0.48871	-0.73022	0.15231				non
Transcription	Transcription	Transcription factor	EIL	Solyc01g014480	-0.540013		-0.457318		-0.41535						non
Transcription	Transcription	Transcription factor	EIL	Solyc03g096630							-0.68276				non
Transcription	Transcription	Transcription factor	EIL	Solyc04g054840	1.93781		1.66267								non
Transcription	Transcription	Transcription factor	EIL	Solyc05g051875										0.79808	non
Transcription	Transcription	Transcription factor	FAR1	Solyc01g066625									0.24702		non
Transcription	Transcription	Transcription factor	FAR1	Solyc01g096850	-0.640068		-0.127842				-0.21371	-0.17465			non
Transcription	Transcription	Transcription factor	FAR1	Solyc01g103180	-0.516741		-0.473155			0.21117					non
Transcription	Transcription	Transcription factor	FAR1	Solyc01g112320	-0.528156		-0.464287				-0.1633				non
Transcription	Transcription	Transcription factor	FAR1	Solyc01g150145											non
Transcription	Transcription	Transcription factor	FAR1	Solyc01g160110									0.27204	0.30379	non
Transcription	Transcription	Transcription factor	FAR1	Solyc01g162890						0.68975					non
Transcription	Transcription	Transcription factor	FAR1	Solyc02g068550	-0.604983		-0.343457								non
Transcription	Transcription	Transcription factor	FAR1	Solyc02g092170											non
Transcription	Transcription	Transcription factor	FAR1	Solyc02g150118									-0.17612	-0.33439	non
Transcription	Transcription	Transcription factor	FAR1	Solyc03g044690											non
Transcription	Transcription	Transcription factor	FAR1	Solyc03g082435											non
Transcription	Transcription	Transcription factor	FAR1	Solyc03g094125											non
Transcription	Transcription	Transcription factor	FAR1	Solyc03g113110					-1.38195	-0.98529			-0.22428	-0.23176	non
Transcription	Transcription	Transcription factor	FAR1	Solyc03g117520	-0.384555		0.0680965								non
Transcription	Transcription	Transcription factor	FAR1	Solyc03g121630	0.507858		0.316269		1.16162| 0.29777	0.53014	0.36308				non
Transcription	Transcription	Transcription factor	FAR1	Solyc03g150148										-0.37904	non
Transcription	Transcription	Transcription factor	FAR1	Solyc03g160380					0.31135	0.26382					non
Transcription	Transcription	Transcription factor	FAR1	Solyc04g070995											non
Transcription	Transcription	Transcription factor	FAR1	Solyc04g072045											non
Transcription	Transcription	Transcription factor	FAR1	Solyc04g082845	0.0338706		-0.597476		0.73761| 1.0896		1.79836	0.93932| 0.16352			non
Transcription	Transcription	Transcription factor	FAR1	Solyc05g009583											non
Transcription	Transcription	Transcription factor	FAR1	Solyc05g014930											non
Transcription	Transcription	Transcription factor	FAR1	Solyc06g054040										0.42495	non
Transcription	Transcription	Transcription factor	FAR1	Solyc06g068200	-0.592045		0.700713								non
Transcription	Transcription	Transcription factor	FAR1	Solyc06g068210	-0.977795		-0.735218		0.3485						non
Transcription	Transcription	Transcription factor	FAR1	Solyc06g073200	-0.674192		-0.488056		-0.18747| 0.25548	0.34514| -0.18179| 0.23141		-0.23931			non
Transcription	Transcription	Transcription factor	FAR1	Solyc06g073210	-0.524689		-0.604207		0.25548	0.34514| 0.23141					non
Transcription	Transcription	Transcription factor	FAR1	Solyc07g045520	-0.546776		-0.11558		-0.21753						non
Transcription	Transcription	Transcription factor	FAR1	Solyc08g060840	-0.742198		-0.354018				-0.19918	-0.18611			non
Transcription	Transcription	Transcription factor	FAR1	Solyc09g057870	-0.157496		-0.0535017				-0.22999				non
Transcription	Transcription	Transcription factor	FAR1	Solyc09g057880	-0.344942		-0.104368			0.50302					non
Transcription	Transcription	Transcription factor	FAR1	Solyc10g044585											non
Transcription	Transcription	Transcription factor	FAR1	Solyc10g084220	-0.521361		-0.148242				-0.23071	-0.10383			non
Transcription	Transcription	Transcription factor	FAR1	Solyc11g017210											non
Transcription	Transcription	Transcription factor	FAR1	Solyc11g020215											non
Transcription	Transcription	Transcription factor	FAR1	Solyc12g011027					0.78159					-0.55547	non
Transcription	Transcription	Transcription factor	GARP-ARR-B	Solyc01g065540	-0.468456		-0.333411		0.36789| -0.17112	0.2049	-0.21632| -0.13111				non
Transcription	Transcription	Transcription factor	GARP-ARR-B	Solyc04g008050	-0.184471		-0.232596		0.28586	0.32117	-0.72171	-0.7238			non
Transcription	Transcription	Transcription factor	GARP-ARR-B	Solyc05g054390	0.14373		0.364982		-0.24841| 0.45805						non
Transcription	Transcription	Transcription factor	GARP-ARR-B	Solyc07g009110									0.20727	0.53563	non
Transcription	Transcription	Transcription factor	GARP-ARR-B	Solyc08g077230	-0.315446		-0.517749		-0.22381	-0.54027	-0.30456	-0.54739			non
Transcription	Transcription	Transcription factor	GARP-ARR-B	Solyc11g072330	-0.0700541		0.0253978		-0.26032	-0.23288					non
Transcription	Transcription	Transcription factor	GARP-ARR-B	Solyc12g010330	-0.637985		-0.257222								non
Transcription	Transcription	Transcription factor	GARP-ARR-B	Solyc12g099380	1.15764		0		0.84116	0.46165					non
Transcription	Transcription	Transcription factor	GARP-G2-like	Solyc01g091810	0.548542		-1.74743		0.44821		0.17714	0.344			non
Transcription	Transcription	Transcription factor	GARP-G2-like	Solyc01g108300	0.00269671		-0.173891				0.14574				non
Transcription	Transcription	Transcription factor	GARP-G2-like	Solyc02g076670	-1.49672		-1.7154		0.67378| 0.74636				-0.2347	-0.35373	non
Transcription	Transcription	Transcription factor	GARP-G2-like	Solyc02g080710										0.33242	non
Transcription	Transcription	Transcription factor	GARP-G2-like	Solyc02g080730										0.33242	non
Transcription	Transcription	Transcription factor	GARP-G2-like	Solyc02g080740										0.33242	non
Transcription	Transcription	Transcription factor	GARP-G2-like	Solyc02g080860											non
Transcription	Transcription	Transcription factor	GARP-G2-like	Solyc02g161590										0.33242	non
Transcription	Transcription	Transcription factor	GARP-G2-like	Solyc03g006150	2.58127		1.66268							0.10188	non
Transcription	Transcription	Transcription factor	GARP-G2-like	Solyc04g008480	2.62357		2.89999						0.288	0.24324	non
Transcription	Transcription	Transcription factor	GARP-G2-like	Solyc04g015290	-0.171969		-0.121434		-0.24933	-0.30895	-0.11552				non
Transcription	Transcription	Transcription factor	GARP-G2-like	Solyc04g050070											non
Transcription	Transcription	Transcription factor	GARP-G2-like	Solyc04g051080	1.15764		0								non
Transcription	Transcription	Transcription factor	GARP-G2-like	Solyc04g079600	1.22973		0.420742		0.75072| 0.56578| 0.56453			0.36055	0.3113	0.38416	non
Transcription	Transcription	Transcription factor	GARP-G2-like	Solyc05g007890	0.071696		0.0152642								non
Transcription	Transcription	Transcription factor	GARP-G2-like	Solyc05g009720	-0.381891		-0.688203		0.44892	0.51355| 0.5919| 0.71414		0.14093			non
Transcription	Transcription	Transcription factor	GARP-G2-like	Solyc05g055940	-0.176309		0.0680913			-0.27272					non
Transcription	Transcription	Transcription factor	GARP-G2-like	Solyc06g005680	-2.24086		-0.889478		0.38591| 0.42631		-0.24097	-0.12747			non
Transcription	Transcription	Transcription factor	GARP-G2-like	Solyc06g008200	-0.654274		-0.456427		-0.57236		-0.28165				non
Transcription	Transcription	Transcription factor	GARP-G2-like	Solyc06g051060										-0.06815	non
Transcription	Transcription	Transcription factor	GARP-G2-like	Solyc06g066340	-0.563601		-0.110263		0.21513	0.44562	0.3203	0.55735	-0.50305	-0.86089	non
Transcription	Transcription	Transcription factor	GARP-G2-like	Solyc07g009560											non
Transcription	Transcription	Transcription factor	GARP-G2-like	Solyc07g017310											non
Transcription	Transcription	Transcription factor	GARP-G2-like	Solyc07g045000	-4.11365		0.0155046		-0.98819| -0.96672| -0.61407	-0.55612| -0.55956| -0.50189			0.20834		non
Transcription	Transcription	Transcription factor	GARP-G2-like	Solyc07g049640									-0.37135	-0.37735	non
Transcription	Transcription	Transcription factor	GARP-G2-like	Solyc07g053630	-1.16824		-1.33874		-0.28349	-0.45485	-0.79388	-0.48102	0.76672	0.7189	non
Transcription	Transcription	Transcription factor	GARP-G2-like	Solyc07g160560									-0.39101	-0.29545	non
Transcription	Transcription	Transcription factor	GARP-G2-like	Solyc07g160570									0.22212		non
Transcription	Transcription	Transcription factor	GARP-G2-like	Solyc09g005030									-0.4408	-0.45892	non
Transcription	Transcription	Transcription factor	GARP-G2-like	Solyc09g005370	-0.765916		0.700914								non
Transcription	Transcription	Transcription factor	GARP-G2-like	Solyc09g072830	-0.464501		-0.354262		-0.19368						non
Transcription	Transcription	Transcription factor	GARP-G2-like	Solyc10g050420											non
Transcription	Transcription	Transcription factor	GARP-G2-like	Solyc10g076460	-0.606219		-0.54355								non
Transcription	Transcription	Transcription factor	GARP-G2-like	Solyc10g078310	-0.0207375		0.0231508		0.22356	0.23737		0.14957			non
Transcription	Transcription	Transcription factor	GARP-G2-like	Solyc10g080460	0		2.23691								non
Transcription	Transcription	Transcription factor	GARP-G2-like	Solyc10g080960	0.189542		0.546674		0.18758		1.64576| 0.12848	0.37393			non
Transcription	Transcription	Transcription factor	GARP-G2-like	Solyc10g083340	-1.03342		-0.0323066								non
Transcription	Transcription	Transcription factor	GARP-G2-like	Solyc11g011770	0.524679		-0.316004		0.49833| 0.48049	0.3833	0.29324	0.20262	-0.19795	-0.18233	non
Transcription	Transcription	Transcription factor	GARP-G2-like	Solyc11g022470	-0.241512		-0.208164								non
Transcription	Transcription	Transcription factor	GARP-G2-like	Solyc11g067280	-0.185688		-0.151949		0.78159	0.81507					non
Transcription	Transcription	Transcription factor	GARP-G2-like	Solyc12g098370	0.15382		0.549635		0.34748| -0.34755| -0.43551	-0.63894	0.5373| 0.15461	0.39476| 0.16812			non
Transcription	Transcription	Transcription factor	GeBP	Solyc02g014740	1.23221		-0.113162				0.44363				non
Transcription	Transcription	Transcription factor	GeBP	Solyc02g083750	-0.913248		-0.644386		-0.22548	0.71468| -0.16137	-0.19685	-0.13624			non
Transcription	Transcription	Transcription factor	GeBP	Solyc07g052760	0.773586		0.281646								non
Transcription	Transcription	Transcription factor	GeBP	Solyc07g052830	0.247787		0.292867			-0.18758	0.06373	0.1438			non
Transcription	Transcription	Transcription factor	GeBP	Solyc07g052900	0.403357		-0.0939482			0.11725					non
Transcription	Transcription	Transcription factor	GeBP	Solyc07g063840											non
Transcription	Transcription	Transcription factor	GeBP	Solyc11g066460	0.468806		0.0120113		0.17412	0.14783	0.23598	0.1267			non
Transcription	Transcription	Transcription factor	GRAS	Solyc01g008910	-0.138909		-0.155635		-0.35077	-0.62479	0.19636				non
Transcription	Transcription	Transcription factor	GRAS	Solyc01g009840											non
Transcription	Transcription	Transcription factor	GRAS	Solyc01g059960											non
Transcription	Transcription	Transcription factor	GRAS	Solyc01g079370	-2.34393		-0.702536		0.70191		1.04204				non
Transcription	Transcription	Transcription factor	GRAS	Solyc01g079380	3.10395		1.53625								non
Transcription	Transcription	Transcription factor	GRAS	Solyc01g090950	0.241725		0.206996		0.05956	-0.20573	-0.06189	0.035			non
Transcription	Transcription	Transcription factor	GRAS	Solyc02g085340	0.531816		0.186385		-0.12121	-0.23794	0.1985	0.2318			non
Transcription	Transcription	Transcription factor	GRAS	Solyc02g092570	-0.00144661		-0.602913			-0.41343			0.64429	0.67862	non
Transcription	Transcription	Transcription factor	GRAS	Solyc02g094340	-2.95786		-3.41461		0.43327					0.2679	non
Transcription	Transcription	Transcription factor	GRAS	Solyc03g110950											non
Transcription	Transcription	Transcription factor	GRAS	Solyc04g011630						-0.29729	-0.22661	-0.36773			non
Transcription	Transcription	Transcription factor	GRAS	Solyc04g011640	-0.512506		-0.339163			-0.29729	-0.22661	-0.36773			non
Transcription	Transcription	Transcription factor	GRAS	Solyc04g064550	-0.782972		-0.671584		-0.48319| -0.66078	0.12424	-0.67423| -0.72908				non
Transcription	Transcription	Transcription factor	GRAS	Solyc05g053420	3.92		1.6627								non
Transcription	Transcription	Transcription factor	GRAS	Solyc05g054170	-0.127901		-0.625547				0.945				non
Transcription	Transcription	Transcription factor	GRAS	Solyc06g009610	1.11532		0.962614							0.32861	non
Transcription	Transcription	Transcription factor	GRAS	Solyc06g076280	0.359616		-0.0680652		0.49498	0.66708		0.26514			non
Transcription	Transcription	Transcription factor	GRAS	Solyc06g076290	2.04198		3.84218		0.49498| 0.58063	0.3942| 0.66708| 0.53333		1.34699			non
Transcription	Transcription	Transcription factor	GRAS	Solyc06g082530	-4.36386		-1.40245		-0.70867	-0.62431	-0.29901				non
Transcription	Transcription	Transcription factor	GRAS	Solyc07g047950	0.669204		0.461818		0.23558	-0.21989	0.15305	0.24198			non
Transcription	Transcription	Transcription factor	GRAS	Solyc07g065270	-0.623455		-0.732538				0.17473	0.19947			non
Transcription	Transcription	Transcription factor	GRAS	Solyc07g066250	-4.27854		-3.7735		-0.62227| -0.48584	-0.70916| -0.57588	-0.84603	-0.91846	0.33039	0.12871	non
Transcription	Transcription	Transcription factor	GRAS	Solyc08g014030	0.62394		0.871644			-0.62589					non
Transcription	Transcription	Transcription factor	GRAS	Solyc08g080400					-0.16853	1.05399	1.28811	1.1023			non
Transcription	Transcription	Transcription factor	GRAS	Solyc09g010920	-0.102423		-0.103305		0.28102	0.71363					non
Transcription	Transcription	Transcription factor	GRAS	Solyc09g018460	-0.502955		1.48612				-0.65131	0.20264			non
Transcription	Transcription	Transcription factor	GRAS	Solyc09g066450											non
Transcription	Transcription	Transcription factor	GRAS	Solyc09g090830	0.265202		-0.176395								non
Transcription	Transcription	Transcription factor	GRAS	Solyc10g074680	3.85944		3.34634				0.71331	0.68936	0.07412	0.07477	non
Transcription	Transcription	Transcription factor	GRAS	Solyc10g086370	-1.32537		0.8357			0.46868					non
Transcription	Transcription	Transcription factor	GRAS	Solyc10g086380	-3.82257		-2.35573								non
Transcription	Transcription	Transcription factor	GRAS	Solyc10g086530	-0.971072		-0.644181			0.43614| 0.36962					non
Transcription	Transcription	Transcription factor	GRAS	Solyc11g005610	-0.765908		-0.260866								non
Transcription	Transcription	Transcription factor	GRAS	Solyc11g011260	0.176497		0.285548		-0.16907	-0.57023	0.08165	0.13824	-3.82548	-4.08197	non
Transcription	Transcription	Transcription factor	GRAS	Solyc11g017100	1.15762		2.2369			-0.88339			0.27292	0.47624	non
Transcription	Transcription	Transcription factor	GRAS	Solyc12g005340	-0.637359		-0.811735		0.14837	0.15225	-0.44884				non
Transcription	Transcription	Transcription factor	GRAS	Solyc12g099220	1.85741		-0.456828		0.72649	0.68308| 0.84868		0.32538			non
Transcription	Transcription	Transcription factor	GRAS	Solyc12g099900	-0.187718		0.29384		-0.26819			0.40894			non
Transcription	Transcription	Transcription factor	GRF	Solyc02g092070	0.297826		-0.300242		0.44265| 0.49065| 0.54827| 0.22761		0.41276| 0.44912		0.8538	0.6929	non
Transcription	Transcription	Transcription factor	GRF	Solyc08g005430	0.891875		0.312293		0.26341	0.43326	0.6926	0.57447			non
Transcription	Transcription	Transcription factor	GRF	Solyc08g075950	0.404487		0.0580085		0.44713| 0.42602		0.80224	0.54756			non
Transcription	Transcription	Transcription factor	HB-BELL	Solyc01g109980	-0.449104		-0.217257		0.45003	0.59175					non
Transcription	Transcription	Transcription factor	HB-BELL	Solyc02g065490	-0.76592		1.52361		0.40567					-0.1056	non
Transcription	Transcription	Transcription factor	HB-BELL	Solyc02g089940	-0.684024		-0.857428		0.90014| -0.28668	0.65923| -0.20946	0.99197| -0.54377	0.91764| -0.14006	-0.07152	-0.13345	non
Transcription	Transcription	Transcription factor	HB-BELL	Solyc04g080780	4.16007		0		0.50257				-0.76692	-0.7543	non
Transcription	Transcription	Transcription factor	HB-BELL	Solyc09g011380	-0.980598		-0.854049		-0.18993		-0.43577	-0.22913| -0.60409			non
Transcription	Transcription	Transcription factor	HB-BELL	Solyc11g068950	-0.739565		0.592879		-0.50978	-0.36481	-0.20408	0.13977	0.63769| 0.47282		non
Transcription	Transcription	Transcription factor	HB-HD-ZIP	Solyc01g091630	-0.369538		0.0578181		-0.22281		0.70118	0.73482	-0.33362	-0.5203	non
Transcription	Transcription	Transcription factor	HB-HD-ZIP	Solyc02g024070	0.506972		-0.244599		0.76947		0.2563				non
Transcription	Transcription	Transcription factor	HB-HD-ZIP	Solyc02g067410	-0.765908		-0.260866		0.73363| 0.75614					-0.06414	non
Transcription	Transcription	Transcription factor	HB-HD-ZIP	Solyc02g086930	-0.143465		0.660014		0.22915	0.7908| 0.26107	-0.34298		1.56397	1.50132	non
Transcription	Transcription	Transcription factor	HB-HD-ZIP	Solyc03g026070	0.215786		0.445706		0.44325	0.70638| 0.62611| 0.507	0.42801	0.52048	-0.71992	-0.7053	non
Transcription	Transcription	Transcription factor	HB-HD-ZIP	Solyc03g120620	-0.445317		-0.6497			-0.82132| 0.24482	0.59693| 0.65672		-0.52527	-0.68973	non
Transcription	Transcription	Transcription factor	HB-HD-ZIP	Solyc03g120910	-0.21845		-0.49169		0.32164		-0.06521				non
Transcription	Transcription	Transcription factor	HB-HD-ZIP	Solyc04g077220	0		1.66268		0.59104	1.10012			0.26062	0.24221	non
Transcription	Transcription	Transcription factor	HB-HD-ZIP	Solyc05g007180	-0.694558		-0.843436		0.24961	-0.19777	0.09617	0.14359	-0.53644	-0.42595	non
Transcription	Transcription	Transcription factor	HB-HD-ZIP	Solyc05g015030	1.15764		0								non
Transcription	Transcription	Transcription factor	HB-HD-ZIP	Solyc06g035940	0.752838		0.223371		0.19298		0.63487| 0.19203				non
Transcription	Transcription	Transcription factor	HB-HD-ZIP	Solyc06g053220					-0.71808| -0.4499		-2.73039	-1.48532			non
Transcription	Transcription	Transcription factor	HB-HD-ZIP	Solyc06g060830	0.894097		0.43276		0.4188				-0.73364		non
Transcription	Transcription	Transcription factor	HB-HD-ZIP	Solyc06g072310	0.369768		-0.687765		0.91698	0.60772				-0.20328	non
Transcription	Transcription	Transcription factor	HB-HD-ZIP	Solyc07g041850	2.22613		0							-0.2645	non
Transcription	Transcription	Transcription factor	HB-HD-ZIP	Solyc07g054380	-2.62569		-2.12065								non
Transcription	Transcription	Transcription factor	HB-HD-ZIP	Solyc08g007270	0.878978		0.0967716		1.07613	0.48073	0.65368	0.41007			non
Transcription	Transcription	Transcription factor	HB-HD-ZIP	Solyc08g076370	0.271392		-0.0314927		0.86069	0.79161| 0.76658	0.86743	0.5435| 0.56702| 0.44119		-0.33365	non
Transcription	Transcription	Transcription factor	HB-HD-ZIP	Solyc08g083130	-0.0505132		2.14218		0.29321	0.13056	0.22668	0.50463			non
Transcription	Transcription	Transcription factor	HB-HD-ZIP	Solyc09g008810	3.36688		3.6373								non
Transcription	Transcription	Transcription factor	HB-HD-ZIP	Solyc09g066030	0.568388		-1.27366								non
Transcription	Transcription	Transcription factor	HB-HD-ZIP	Solyc09g066060										0.47708| 0.7435	non
Transcription	Transcription	Transcription factor	HB-HD-ZIP	Solyc10g005330	-0.210024		-0.0851081				0.53903	0.5233	-0.10172		non
Transcription	Transcription	Transcription factor	HB-HD-ZIP	Solyc10g018000	1.15764		0								non
Transcription	Transcription	Transcription factor	HB-HD-ZIP	Solyc10g080540	-0.697311		-0.536217			-0.50392	-0.50993	-0.86046			non
Transcription	Transcription	Transcription factor	HB-HD-ZIP	Solyc11g010270	-0.377838		-0.319147		0.293	-0.0892	0.0352	0.06329			non
Transcription	Transcription	Transcription factor	HB-HD-ZIP	Solyc11g011940	-1.54693		-1.9477								non
Transcription	Transcription	Transcription factor	HB-HD-ZIP	Solyc12g044410	-0.652617		-0.64092		-0.19103		-0.70069	-0.31585	-0.12143	0.75285	non
Transcription	Transcription	Transcription factor	HB-KNOX	Solyc01g100510	-0.552159		-0.601347		-0.47035	-0.72677| -0.56019	-0.76067	-0.5569	0.44584	0.24421	non
Transcription	Transcription	Transcription factor	HB-KNOX	Solyc04g077210	1.01797		-0.85195		-0.4625	-0.78855		-1.06087	0.26062	0.24221	non
Transcription	Transcription	Transcription factor	HB-KNOX	Solyc07g007120	-0.452828		0.255857			0.44018| 0.25976	-0.18746				non
Transcription	Transcription	Transcription factor	HB-KNOX	Solyc08g041820	-0.982866		0.00147229		-0.14563		-0.23244	0.08048			non
Transcription	Transcription	Transcription factor	HB-KNOX	Solyc08g080120	0.550049		0.0583349		-0.18808	0.52201| 0.33128	0.32761	0.29348	-0.51262	-1.19516	non
Transcription	Transcription	Transcription factor	HB-KNOX	Solyc12g010410	-3.93688		-1.59817		-0.56899| -0.45332	-0.0833	-1.17839	-0.84688			non
Transcription	Transcription	Transcription factor	HB-other	Solyc02g077660	-0.377842		-0.228503		-0.20121		-0.1233	-0.11592			non
Transcription	Transcription	Transcription factor	HB-other	Solyc03g034110									0.46267	0.48219	non
Transcription	Transcription	Transcription factor	HB-other	Solyc03g034120	3.31591		3.75945						0.46267	0.48219	non
Transcription	Transcription	Transcription factor	HB-other	Solyc03g034150	1.15764		0						0.46267	0.48219	non
Transcription	Transcription	Transcription factor	HB-other	Solyc04g025740									-0.12242		non
Transcription	Transcription	Transcription factor	HB-other	Solyc07g026570											non
Transcription	Transcription	Transcription factor	HB-other	Solyc07g053610	-0.662638		0.172491			0.21149	-0.1621				non
Transcription	Transcription	Transcription factor	HB-other	Solyc07g062790	1.15763		1.66267								non
Transcription	Transcription	Transcription factor	HB-other	Solyc08g061140	-0.360516		-0.379398			0.56234	-0.27854				non
Transcription	Transcription	Transcription factor	HB-other	Solyc08g062530											non
Transcription	Transcription	Transcription factor	HB-other	Solyc09g015110	-1.69983		-1.19479						-0.03429	-0.16401	non
Transcription	Transcription	Transcription factor	HB-other	Solyc09g057550											non
Transcription	Transcription	Transcription factor	HB-other	Solyc09g058993											non
Transcription	Transcription	Transcription factor	HB-other	Solyc09g060160											non
Transcription	Transcription	Transcription factor	HB-other	Solyc09g060175											non
Transcription	Transcription	Transcription factor	HB-other	Solyc09g161840											non
Transcription	Transcription	Transcription factor	HB-other	Solyc10g150101	-4.18025		-3.6752								non
Transcription	Transcription	Transcription factor	HB-other	Solyc11g065110	-0.513451		-0.304173		-0.86676	-0.50637| -0.24678					non
Transcription	Transcription	Transcription factor	HB-other	Solyc11g160530											non
Transcription	Transcription	Transcription factor	HB-other	Solyc12g099760	-0.991404		-0.942741			-0.54587		-0.18724			non
Transcription	Transcription	Transcription factor	HB-PHD	Solyc01g107410	-0.209149		-0.411695		-0.38805| 0.59744	0.49871	1.02166| 0.21097	1.29157			non
Transcription	Transcription	Transcription factor	HB-PHD	Solyc07g008730	0.0598731		0.210244		0.26619						non
Transcription	Transcription	Transcription factor	HB-WOX	Solyc02g082670	-0.0476838		0.175561								non
Transcription	Transcription	Transcription factor	HB-WOX	Solyc02g083950	-1.56018		-2.56624				-0.76596	-0.7427	0.54505	-0.37435	non
Transcription	Transcription	Transcription factor	HB-WOX	Solyc03g096300									0.17931	0.32906	non
Transcription	Transcription	Transcription factor	HB-WOX	Solyc06g072890	0.0633852		-0.481677								non
Transcription	Transcription	Transcription factor	HB-WOX	Solyc06g075567	0.097907		0.545796						-0.57467	-0.52835	non
Transcription	Transcription	Transcription factor	HB-WOX	Solyc06g076000	1.15764		0		-0.47026	-0.53164			-0.11107	0.25426	non
Transcription	Transcription	Transcription factor	HB-WOX	Solyc11g072770	-1.12773		-3.12513		-0.66576| -0.77927	-0.52789| -0.49535			-0.58964	-0.67116	non
Transcription	Transcription	Transcription factor	HB-WOX	Solyc11g072790	2.83261		2.924						0.62312		non
Transcription	Transcription	Transcription factor	HRT	Solyc07g021550	-0.670205		-0.418574		-0.17457		-0.19087	-0.30231			non
Transcription	Transcription	Transcription factor	HSF	Solyc02g072000	-0.968623		-0.623725		-0.17493	0.46066	-0.31671				non
Transcription	Transcription	Transcription factor	HSF	Solyc02g072060	-0.765908		-0.260866								non
Transcription	Transcription	Transcription factor	HSF	Solyc02g078340	-0.19512		2.56511		0.61291	0.57772	1.19255	1.04245	-0.33498	-0.60779	non
Transcription	Transcription	Transcription factor	HSF	Solyc06g072750	0.13828		0.14914		0.21334| 0.42877	0.48999| 0.44871					non
Transcription	Transcription	Transcription factor	HSF	Solyc07g055710	-4.53893		-4.03388		-0.90184	0.21029	-0.45007				non
Transcription	Transcription	Transcription factor	HSF	Solyc08g005170	-0.555523		-0.704825						0.1446		non
Transcription	Transcription	Transcription factor	HSF	Solyc08g080540	-0.556402		0.134609			0.22629	-0.35499	-0.17045		0.31957	non
Transcription	Transcription	Transcription factor	HSF	Solyc09g059520	-0.208805		-0.338722				-0.13988				non
Transcription	Transcription	Transcription factor	HSF	Solyc09g082670					-0.5381	-0.56297			-0.06974	-0.18062	non
Transcription	Transcription	Transcription factor	HSF	Solyc10g079380	0		1.66268						0.13555	0.19634	non
Transcription	Transcription	Transcription factor	HSF	Solyc11g064990										0.27257	non
Transcription	Transcription	Transcription factor	HSF	Solyc12g007070	-0.524537		0.792073				-0.15222	0.12898			non
Transcription	Transcription	Transcription factor	LFY	Solyc03g118160	-3.97889		-1.63493						0.55135	0.66779	non
Transcription	Transcription	Transcription factor	LIM	Solyc01g094320	3.17665		0						-0.33662		non
Transcription	Transcription	Transcription factor	LIM	Solyc05g049870	-2.25752		-1.75248								non
Transcription	Transcription	Transcription factor	LIM	Solyc05g052780	0.648255		0.593027				0.17212				non
Transcription	Transcription	Transcription factor	LIM	Solyc08g007940	3.98891		1.66269						-0.77114| -0.37313		non
Transcription	Transcription	Transcription factor	LIM	Solyc08g080740										0.17592	non
Transcription	Transcription	Transcription factor	LIM	Solyc11g044740	2.73904		1.76166								non
Transcription	Transcription	Transcription factor	LOB	Solyc01g044520	0.984033		0.700914			0.73165| 0.65214		0.37081		-0.458	non
Transcription	Transcription	Transcription factor	LOB	Solyc01g091400	-0.765916		0.700914					-0.80731	0.26078	0.37182	non
Transcription	Transcription	Transcription factor	LOB	Solyc01g091420	0.775539		-0.873075						0.24155	0.26003	non
Transcription	Transcription	Transcription factor	LOB	Solyc01g098220					-0.45642					0.5371	non
Transcription	Transcription	Transcription factor	LOB	Solyc01g109240											non
Transcription	Transcription	Transcription factor	LOB	Solyc02g065150	3.43112		4.97787								non
Transcription	Transcription	Transcription factor	LOB	Solyc02g067800	-0.376599		0.720396			-0.43135		0.59841	-0.6545	-1.16461	non
Transcription	Transcription	Transcription factor	LOB	Solyc02g069440	3.77703		3.19283		0.63514	0.74178	0.23076	0.56582	0.24327	0.32076	non
Transcription	Transcription	Transcription factor	LOB	Solyc02g077380	-0.765908		-0.260866			0.63669			-0.42761	-0.96448	non
Transcription	Transcription	Transcription factor	LOB	Solyc02g085910	0.00476883		0.790013		-0.15455| -0.64233	-0.17156| -0.49376	-0.16888			-0.78941	non
Transcription	Transcription	Transcription factor	LOB	Solyc02g087570											non
Transcription	Transcription	Transcription factor	LOB	Solyc02g090410	0.665482		0.521981		0.44032		-0.61505	-0.41283	-0.38272	-0.4331	non
Transcription	Transcription	Transcription factor	LOB	Solyc02g092550	-0.303658		-1.07796		-0.27135		-0.36912	-0.19637	0.67689	0.75765	non
Transcription	Transcription	Transcription factor	LOB	Solyc03g112430	-0.398311		-1.53869				-0.51248| -0.47897	-0.96875		-0.10346	non
Transcription	Transcription	Transcription factor	LOB	Solyc03g113360						0.54537					non
Transcription	Transcription	Transcription factor	LOB	Solyc03g119530	-0.732655		-0.13666		0.22297	0.09194	0.33178	0.31249			non
Transcription	Transcription	Transcription factor	LOB	Solyc04g050010	1.34492		1.9079		-0.47414						non
Transcription	Transcription	Transcription factor	LOB	Solyc05g048740	0		1.66268						-0.54671	-0.55874	non
Transcription	Transcription	Transcription factor	LOB	Solyc05g160670											non
Transcription	Transcription	Transcription factor	LOB	Solyc06g005090	0		4.2613						0.36816		non
Transcription	Transcription	Transcription factor	LOB	Solyc06g007390	-4.72212		-4.21708		-0.49255| -0.60418						non
Transcription	Transcription	Transcription factor	LOB	Solyc06g050430	-0.51801		0.469661						-0.24515	-0.29895	non
Transcription	Transcription	Transcription factor	LOB	Solyc06g050950	1.15764		0			0.56963					non
Transcription	Transcription	Transcription factor	LOB	Solyc06g062630	0.363499		-0.278767								non
Transcription	Transcription	Transcription factor	LOB	Solyc06g064540					0.94697				-0.38795	-0.35566	non
Transcription	Transcription	Transcription factor	LOB	Solyc06g071660	1.81637		-0.485466							0.09517	non
Transcription	Transcription	Transcription factor	LOB	Solyc06g075330	-2.23047		0.343868		0.3988	0.64953| 1.11904| 0.53508		0.87702	-0.76685	-0.67659	non
Transcription	Transcription	Transcription factor	LOB	Solyc06g082310									-0.08264	-0.10172	non
Transcription	Transcription	Transcription factor	LOB	Solyc06g083930	0		2.77539						-0.28838		non
Transcription	Transcription	Transcription factor	LOB	Solyc08g065130	-0.765908		-0.260866		0.76921	0.8944		0.54331	0.612	0.50589	non
Transcription	Transcription	Transcription factor	LOB	Solyc09g010485	1.15764		0								non
Transcription	Transcription	Transcription factor	LOB	Solyc09g010490	-0.765908		-0.260866								non
Transcription	Transcription	Transcription factor	LOB	Solyc09g010495	2.66055		0								non
Transcription	Transcription	Transcription factor	LOB	Solyc09g014646											non
Transcription	Transcription	Transcription factor	LOB	Solyc09g014647											non
Transcription	Transcription	Transcription factor	LOB	Solyc09g014648											non
Transcription	Transcription	Transcription factor	LOB	Solyc09g014649											non
Transcription	Transcription	Transcription factor	LOB	Solyc09g014690											non
Transcription	Transcription	Transcription factor	LOB	Solyc09g014700	1.15764		0								non
Transcription	Transcription	Transcription factor	LOB	Solyc09g014705											non
Transcription	Transcription	Transcription factor	LOB	Solyc09g018185									-0.30219		non
Transcription	Transcription	Transcription factor	LOB	Solyc09g066270											non
Transcription	Transcription	Transcription factor	LOB	Solyc09g150107											non
Transcription	Transcription	Transcription factor	LOB	Solyc09g160200											non
Transcription	Transcription	Transcription factor	LOB	Solyc09g160470										-0.71737	non
Transcription	Transcription	Transcription factor	LOB	Solyc09g161670											non
Transcription	Transcription	Transcription factor	LOB	Solyc09g161700											non
Transcription	Transcription	Transcription factor	LOB	Solyc09g161710											non
Transcription	Transcription	Transcription factor	LOB	Solyc09g161740											non
Transcription	Transcription	Transcription factor	LOB	Solyc09g162080											non
Transcription	Transcription	Transcription factor	LOB	Solyc11g045530	0.296865		-0.015791			-0.44654	-0.30432	-1.05205	0.55819	0.6347| 0.72978	non
Transcription	Transcription	Transcription factor	LOB	Solyc12g010810											non
Transcription	Transcription	Transcription factor	MADS-M-type	Solyc00g028760	-0.528524		-0.985271						0.14524	0.37319	non
Transcription	Transcription	Transcription factor	MADS-M-type	Solyc01g059884											non
Transcription	Transcription	Transcription factor	MADS-M-type	Solyc01g059886											non
Transcription	Transcription	Transcription factor	MADS-M-type	Solyc01g059888											non
Transcription	Transcription	Transcription factor	MADS-M-type	Solyc01g060284											non
Transcription	Transcription	Transcription factor	MADS-M-type	Solyc01g060286											non
Transcription	Transcription	Transcription factor	MADS-M-type	Solyc01g060310											non
Transcription	Transcription	Transcription factor	MADS-M-type	Solyc01g060312											non
Transcription	Transcription	Transcription factor	MADS-M-type	Solyc01g060314									-0.15185		non
Transcription	Transcription	Transcription factor	MADS-M-type	Solyc01g066500	2.35608		0.169755			-0.32381	0.27237				non
Transcription	Transcription	Transcription factor	MADS-M-type	Solyc01g066730	-0.627544		-0.284824					0.25252			non
Transcription	Transcription	Transcription factor	MADS-M-type	Solyc01g080785									-0.19249		non
Transcription	Transcription	Transcription factor	MADS-M-type	Solyc01g080787	1.15764		0								non
Transcription	Transcription	Transcription factor	MADS-M-type	Solyc01g097850	0.907278		0.679815								non
Transcription	Transcription	Transcription factor	MADS-M-type	Solyc01g098050	0		1.66268		0.7		0.59609	0.53177			non
Transcription	Transcription	Transcription factor	MADS-M-type	Solyc01g098060	0.195872		-0.260874		0.56537| 0.41207						non
Transcription	Transcription	Transcription factor	MADS-M-type	Solyc01g098070	1.15763		1.66267		0.64199| 0.42544| -0.27324	-0.67258		-0.61463		-0.45813	non
Transcription	Transcription	Transcription factor	MADS-M-type	Solyc01g102260	1.18109		-2.99202			-0.62335	0.48191				non
Transcription	Transcription	Transcription factor	MADS-M-type	Solyc01g103550	-0.765916		0.700914		0.49587| 0.14356		0.21454	0.30698			non
Transcription	Transcription	Transcription factor	MADS-M-type	Solyc01g103870	-2.2561		-0.789266								non
Transcription	Transcription	Transcription factor	MADS-M-type	Solyc01g106170	-1.38246		-0.877414		-1.43717	-0.74581			-0.15663	-0.09879	non
Transcription	Transcription	Transcription factor	MADS-M-type	Solyc01g106700	-0.200887		-0.865302		-0.24215		-0.16909		0.88944	1.25532	non
Transcription	Transcription	Transcription factor	MADS-M-type	Solyc01g106710	-0.765908		-0.260866		-0.24215		-0.16909		0.88944	1.25532	non
Transcription	Transcription	Transcription factor	MADS-M-type	Solyc01g160330	0		1.66268			-0.99546	-1.58991	-1.63021	0.3633	0.50538	non
Transcription	Transcription	Transcription factor	MADS-M-type	Solyc01g160560											non
Transcription	Transcription	Transcription factor	MADS-M-type	Solyc01g160640	-0.765916		0.700914			0.46715	0.53963				non
Transcription	Transcription	Transcription factor	MADS-M-type	Solyc01g162320	-0.765908		-0.260866								non
Transcription	Transcription	Transcription factor	MADS-M-type	Solyc01g162330											non
Transcription	Transcription	Transcription factor	MADS-M-type	Solyc01g162340											non
Transcription	Transcription	Transcription factor	MADS-M-type	Solyc01g162370											non
Transcription	Transcription	Transcription factor	MADS-M-type	Solyc01g162380											non
Transcription	Transcription	Transcription factor	MADS-M-type	Solyc01g162690										0.40517	non
Transcription	Transcription	Transcription factor	MADS-M-type	Solyc02g032000											non
Transcription	Transcription	Transcription factor	MADS-M-type	Solyc03g007020	-1.89312		-1.38808							0.4595	non
Transcription	Transcription	Transcription factor	MADS-M-type	Solyc03g033570											non
Transcription	Transcription	Transcription factor	MADS-M-type	Solyc03g033880											non
Transcription	Transcription	Transcription factor	MADS-M-type	Solyc03g033890											non
Transcription	Transcription	Transcription factor	MADS-M-type	Solyc03g033900	1.15764		0								non
Transcription	Transcription	Transcription factor	MADS-M-type	Solyc03g033940											non
Transcription	Transcription	Transcription factor	MADS-M-type	Solyc03g034260											non
Transcription	Transcription	Transcription factor	MADS-M-type	Solyc03g043665	-2.22663		-1.72158								non
Transcription	Transcription	Transcription factor	MADS-M-type	Solyc03g062820									0.1436		non
Transcription	Transcription	Transcription factor	MADS-M-type	Solyc03g160110											non
Transcription	Transcription	Transcription factor	MADS-M-type	Solyc03g160190											non
Transcription	Transcription	Transcription factor	MADS-M-type	Solyc03g161790											non
Transcription	Transcription	Transcription factor	MADS-M-type	Solyc04g025030											non
Transcription	Transcription	Transcription factor	MADS-M-type	Solyc04g025050										0.25358	non
Transcription	Transcription	Transcription factor	MADS-M-type	Solyc04g025110	1.15764		0								non
Transcription	Transcription	Transcription factor	MADS-M-type	Solyc04g025970									-0.63348		non
Transcription	Transcription	Transcription factor	MADS-M-type	Solyc04g047870									0.11988	-0.16468	non
Transcription	Transcription	Transcription factor	MADS-M-type	Solyc04g054517									0.25878	0.24033	non
Transcription	Transcription	Transcription factor	MADS-M-type	Solyc04g054525										0.28384	non
Transcription	Transcription	Transcription factor	MADS-M-type	Solyc04g054527					-0.46404					0.78962	non
Transcription	Transcription	Transcription factor	MADS-M-type	Solyc04g054533						-0.61408			0.25878	0.24033	non
Transcription	Transcription	Transcription factor	MADS-M-type	Solyc04g054655									0.23789	0.51574	non
Transcription	Transcription	Transcription factor	MADS-M-type	Solyc04g054684											non
Transcription	Transcription	Transcription factor	MADS-M-type	Solyc04g054688										0.37824	non
Transcription	Transcription	Transcription factor	MADS-M-type	Solyc04g056550	1.15764		2.48528			0.78772					non
Transcription	Transcription	Transcription factor	MADS-M-type	Solyc04g056740	1.15764		0						-0.25009	-0.30409	non
Transcription	Transcription	Transcription factor	MADS-M-type	Solyc04g064860	-0.409875		-0.7736		-0.24146	-0.24087					non
Transcription	Transcription	Transcription factor	MADS-M-type	Solyc04g078300	-3.76876		-0.599864		-0.72033	-0.92958					non
Transcription	Transcription	Transcription factor	MADS-M-type	Solyc04g160090	1.15764		0								non
Transcription	Transcription	Transcription factor	MADS-M-type	Solyc04g160300	2.29823		0								non
Transcription	Transcription	Transcription factor	MADS-M-type	Solyc04g160380											non
Transcription	Transcription	Transcription factor	MADS-M-type	Solyc04g160570											non
Transcription	Transcription	Transcription factor	MADS-M-type	Solyc04g160580											non
Transcription	Transcription	Transcription factor	MADS-M-type	Solyc05g013370	-0.765916		0.700914				0.4964				non
Transcription	Transcription	Transcription factor	MADS-M-type	Solyc05g015730	-0.835305		0.384261		-0.17244	-0.17299	-0.19217				non
Transcription	Transcription	Transcription factor	MADS-M-type	Solyc05g046345											non
Transcription	Transcription	Transcription factor	MADS-M-type	Solyc05g047712											non
Transcription	Transcription	Transcription factor	MADS-M-type	Solyc05g047713	-0.765908		-0.260866								non
Transcription	Transcription	Transcription factor	MADS-M-type	Solyc05g047718											non
Transcription	Transcription	Transcription factor	MADS-M-type	Solyc05g051825										0.33672	non
Transcription	Transcription	Transcription factor	MADS-M-type	Solyc05g160100											non
Transcription	Transcription	Transcription factor	MADS-M-type	Solyc05g160380											non
Transcription	Transcription	Transcription factor	MADS-M-type	Solyc06g033784											non
Transcription	Transcription	Transcription factor	MADS-M-type	Solyc06g033820											non
Transcription	Transcription	Transcription factor	MADS-M-type	Solyc06g033830										-0.19906	non
Transcription	Transcription	Transcription factor	MADS-M-type	Solyc06g034317											non
Transcription	Transcription	Transcription factor	MADS-M-type	Solyc06g035570	-3.88501		-1.54266		-0.8001| -0.48118	-0.54815| -0.82523	-0.83104	-0.7387	0.74884		non
Transcription	Transcription	Transcription factor	MADS-M-type	Solyc06g048373											non
Transcription	Transcription	Transcription factor	MADS-M-type	Solyc06g048380										0.53683	non
Transcription	Transcription	Transcription factor	MADS-M-type	Solyc06g059780	1.15764		0								non
Transcription	Transcription	Transcription factor	MADS-M-type	Solyc06g071300	1.1469		-1.58956		-0.34493	-0.26786	-0.19583				non
Transcription	Transcription	Transcription factor	MADS-M-type	Solyc06g160110	3.50668		0							0.38427	non
Transcription	Transcription	Transcription factor	MADS-M-type	Solyc06g160370											non
Transcription	Transcription	Transcription factor	MADS-M-type	Solyc06g160560									-0.1911	-0.24727	non
Transcription	Transcription	Transcription factor	MADS-M-type	Solyc06g160580											non
Transcription	Transcription	Transcription factor	MADS-M-type	Solyc06g160780											non
Transcription	Transcription	Transcription factor	MADS-M-type	Solyc07g020962											non
Transcription	Transcription	Transcription factor	MADS-M-type	Solyc07g020964											non
Transcription	Transcription	Transcription factor	MADS-M-type	Solyc07g052700	-0.238236		-0.137631				-0.3649	-0.35425			non
Transcription	Transcription	Transcription factor	MADS-M-type	Solyc07g052720	-0.660213		-0.152168								non
Transcription	Transcription	Transcription factor	MADS-M-type	Solyc07g150112										0.47428	non
Transcription	Transcription	Transcription factor	MADS-M-type	Solyc07g160330											non
Transcription	Transcription	Transcription factor	MADS-M-type	Solyc07g160350											non
Transcription	Transcription	Transcription factor	MADS-M-type	Solyc07g160650											non
Transcription	Transcription	Transcription factor	MADS-M-type	Solyc07g160800											non
Transcription	Transcription	Transcription factor	MADS-M-type	Solyc07g161800											non
Transcription	Transcription	Transcription factor	MADS-M-type	Solyc07g161810											non
Transcription	Transcription	Transcription factor	MADS-M-type	Solyc07g162000											non
Transcription	Transcription	Transcription factor	MADS-M-type	Solyc08g160290	-0.124436		-2.95888								non
Transcription	Transcription	Transcription factor	MADS-M-type	Solyc09g018373									0.10568	-0.0991	non
Transcription	Transcription	Transcription factor	MADS-M-type	Solyc09g061950											non
Transcription	Transcription	Transcription factor	MADS-M-type	Solyc10g012180	0.195872		-0.260874								non
Transcription	Transcription	Transcription factor	MADS-M-type	Solyc10g012200	1.15764		0								non
Transcription	Transcription	Transcription factor	MADS-M-type	Solyc10g012380	1.15764		0								non
Transcription	Transcription	Transcription factor	MADS-M-type	Solyc10g017640	-2.39595		-1.89091						0.19491	0.12021	non
Transcription	Transcription	Transcription factor	MADS-M-type	Solyc10g018070									-0.09154	-0.08279	non
Transcription	Transcription	Transcription factor	MADS-M-type	Solyc10g018080											non
Transcription	Transcription	Transcription factor	MADS-M-type	Solyc10g018110	1.15764		0								non
Transcription	Transcription	Transcription factor	MADS-M-type	Solyc10g018355											non
Transcription	Transcription	Transcription factor	MADS-M-type	Solyc10g050900	1.08844		-2.20635								non
Transcription	Transcription	Transcription factor	MADS-M-type	Solyc10g050940	3.64858		1.66269		-0.13742	-0.11715	-0.23936				non
Transcription	Transcription	Transcription factor	MADS-M-type	Solyc10g050950	1.15764		0								non
Transcription	Transcription	Transcription factor	MADS-M-type	Solyc10g162890											non
Transcription	Transcription	Transcription factor	MADS-M-type	Solyc11g020320											non
Transcription	Transcription	Transcription factor	MADS-M-type	Solyc11g020620										0.3804	non
Transcription	Transcription	Transcription factor	MADS-M-type	Solyc11g020660	1.15764		0							-0.11588	non
Transcription	Transcription	Transcription factor	MADS-M-type	Solyc11g044367											non
Transcription	Transcription	Transcription factor	MADS-M-type	Solyc11g045310	-0.762334		-0.241881		-0.20174	-0.27389		-0.23371			non
Transcription	Transcription	Transcription factor	MADS-M-type	Solyc11g067163									-0.18876		non
Transcription	Transcription	Transcription factor	MADS-M-type	Solyc11g160340					-0.7411		-0.62338		-0.29899	-0.18295	non
Transcription	Transcription	Transcription factor	MADS-M-type	Solyc12g005210	0.154109		-0.00974458		-0.6951	-0.55802| -0.43708	-0.77083	-0.30117		0.42752	non
Transcription	Transcription	Transcription factor	MADS-M-type	Solyc12g016147	1.15764		0								non
Transcription	Transcription	Transcription factor	MADS-M-type	Solyc12g016150									-0.29441	0.31697	non
Transcription	Transcription	Transcription factor	MADS-M-type	Solyc12g016170	2.44357		0								non
Transcription	Transcription	Transcription factor	MADS-M-type	Solyc12g016180	2.70421		0								non
Transcription	Transcription	Transcription factor	MADS-M-type	Solyc12g017300	3.94053		0								non
Transcription	Transcription	Transcription factor	MADS-M-type	Solyc12g017855	1.15764		0								non
Transcription	Transcription	Transcription factor	MADS-M-type	Solyc12g042012											non
Transcription	Transcription	Transcription factor	MADS-M-type	Solyc12g042015											non
Transcription	Transcription	Transcription factor	MADS-M-type	Solyc12g160280	3.94327		0								non
Transcription	Transcription	Transcription factor	MADS-M-type	Solyc12g160300									0.47751	0.64294	non
Transcription	Transcription	Transcription factor	MADS-M-type	Solyc12g161880											non
Transcription	Transcription	Transcription factor	MADS-M-type	Solyc12g162070											non
Transcription	Transcription	Transcription factor	MADS-M-type	Solyc12g162590	0.195872		-0.260874								non
Transcription	Transcription	Transcription factor	MADS-MIKC	Solyc02g065730	0		3.74188							0.1457	non
Transcription	Transcription	Transcription factor	MADS-MIKC	Solyc02g084630	-0.473154		-0.259632		-0.28831	0.23303					non
Transcription	Transcription	Transcription factor	MADS-MIKC	Solyc02g089200	-0.412175		-0.246273		-0.13048	-0.1309	-0.13966	-0.08521			non
Transcription	Transcription	Transcription factor	MADS-MIKC	Solyc02g089210	-0.576256		-0.34336		0.78362| 0.64265	-0.48162	-0.49922	-0.64798	0.55	0.48937	non
Transcription	Transcription	Transcription factor	MADS-MIKC	Solyc02g091550											non
Transcription	Transcription	Transcription factor	MADS-MIKC	Solyc03g019710	-0.765921		3.36742								non
Transcription	Transcription	Transcription factor	MADS-MIKC	Solyc03g114830	0.080894		0.656649		-0.39441	-0.41668	0.47165| 0.12534	0.21546	0.95759	0.56371	non
Transcription	Transcription	Transcription factor	MADS-MIKC	Solyc03g114840	-0.191395		0.844826		-0.55351	-0.6863| -0.57335		0.1377| -0.43161	1.10525	0.76765	non
Transcription	Transcription	Transcription factor	MADS-MIKC	Solyc05g015750	0.272625		0.092422		-0.12946	-0.29833	0.1179				non
Transcription	Transcription	Transcription factor	MADS-MIKC	Solyc05g056620	0.206198		0.273029					-0.67672	0.55161	0.69256	non
Transcription	Transcription	Transcription factor	MADS-MIKC	Solyc10g044965					-0.67772				0.09929	-0.38151	non
Transcription	Transcription	Transcription factor	MYB	Solyc01g010910	1.36852		1.16495						0.3145	0.29638	non
Transcription	Transcription	Transcription factor	MYB	Solyc01g057910	-2.5581		1.35951			-0.51932		0.32766	-0.714	-0.46236	non
Transcription	Transcription	Transcription factor	MYB	Solyc01g090530	0.989729		0.997225		0.63385	0.3547	0.21				non
Transcription	Transcription	Transcription factor	MYB	Solyc01g094360	-0.0190159		0.758285		0.52991	0.78435		0.41498			non
Transcription	Transcription	Transcription factor	MYB	Solyc02g082040	4.43358		2.49771		0.48216| 0.53615	0.51569| 0.6902	1.10383	0.92894		-0.33084	non
Transcription	Transcription	Transcription factor	MYB	Solyc02g089190					-0.63998						non
Transcription	Transcription	Transcription factor	MYB	Solyc02g091980	0.195872		-0.260874		0.63424	0.44563			0.43172	0.49849	non
Transcription	Transcription	Transcription factor	MYB	Solyc02g092930	-0.481347		-0.637798		0.0396	-0.18456	-0.054	-0.00488			non
Transcription	Transcription	Transcription factor	MYB	Solyc03g025870	-0.328108		1.72126								non
Transcription	Transcription	Transcription factor	MYB	Solyc03g059200											non
Transcription	Transcription	Transcription factor	MYB	Solyc03g093930	1.15764		0							0.17617	non
Transcription	Transcription	Transcription factor	MYB	Solyc03g093940									-0.25195	-0.10161	non
Transcription	Transcription	Transcription factor	MYB	Solyc03g096350	-0.772213		-0.0319487		-0.96424	-0.58343	-0.54144	-0.47632			non
Transcription	Transcription	Transcription factor	MYB	Solyc03g112890	-2.55111		-3.00786								non
Transcription	Transcription	Transcription factor	MYB	Solyc03g116100	-0.069769		1.10918		0.48726	0.50532| 0.97746		0.71377	-0.28125	-0.52003	non
Transcription	Transcription	Transcription factor	MYB	Solyc03g119050	-0.00777931		-0.291444		-0.40191	-0.18329		-0.09194			non
Transcription	Transcription	Transcription factor	MYB	Solyc03g119370	-0.611403		0.959593					0.53399			non
Transcription	Transcription	Transcription factor	MYB	Solyc03g121740	1.62137		-3.50873		-0.5381| -0.77616	-0.74143| -1.25063	0.65033				non
Transcription	Transcription	Transcription factor	MYB	Solyc04g005600	1.15764		0							-0.13439	non
Transcription	Transcription	Transcription factor	MYB	Solyc04g005710	0		1.66268								non
Transcription	Transcription	Transcription factor	MYB	Solyc04g009950	0.28524		0.130064			-0.16173	0.08902				non
Transcription	Transcription	Transcription factor	MYB	Solyc04g049120	-0.436983		-0.310951		-0.19799	-0.13295	-0.11043	-0.14168			non
Transcription	Transcription	Transcription factor	MYB	Solyc04g050090											non
Transcription	Transcription	Transcription factor	MYB	Solyc04g056310	-0.765908		-0.260866						0.16938		non
Transcription	Transcription	Transcription factor	MYB	Solyc04g064540	-2.01842		-1.51338								non
Transcription	Transcription	Transcription factor	MYB	Solyc04g074170	1.15763		1.66267						-0.26593	-0.14355	non
Transcription	Transcription	Transcription factor	MYB	Solyc05g007690	2.69458		1.61724						-0.5382	-0.67749	non
Transcription	Transcription	Transcription factor	MYB	Solyc05g007710	0.684534		0.991021		-0.56078				-0.5382	-0.67749	non
Transcription	Transcription	Transcription factor	MYB	Solyc05g008250	-2.54254		-2.0375							0.21703	non
Transcription	Transcription	Transcription factor	MYB	Solyc05g013430	-0.765908		-0.260866		0.92468	0.97651		0.62056			non
Transcription	Transcription	Transcription factor	MYB	Solyc05g014290						0.78243					non
Transcription	Transcription	Transcription factor	MYB	Solyc05g051550	-0.818451		-0.0577306		-0.4704| -0.84008	-0.83721	-1.45911	-1.5383		0.32419	non
Transcription	Transcription	Transcription factor	MYB	Solyc05g053150	0		2.48375								non
Transcription	Transcription	Transcription factor	MYB	Solyc05g055030	-0.839109		0.874658								non
Transcription	Transcription	Transcription factor	MYB	Solyc06g005330	0.635318		1.83105							0.38713	non
Transcription	Transcription	Transcription factor	MYB	Solyc06g009410											non
Transcription	Transcription	Transcription factor	MYB	Solyc06g009480									0.38014	0.16803	non
Transcription	Transcription	Transcription factor	MYB	Solyc06g033870											non
Transcription	Transcription	Transcription factor	MYB	Solyc06g034000									0.11011		non
Transcription	Transcription	Transcription factor	MYB	Solyc06g053610	0.470489		0.383616		0.44976	0.68277	0.37149	0.44149			non
Transcription	Transcription	Transcription factor	MYB	Solyc06g071520	0.452927		-1.05662								non
Transcription	Transcription	Transcription factor	MYB	Solyc06g071690	1.86575		1.86077		0.51661	0.45912	0.50288	0.47406			non
Transcription	Transcription	Transcription factor	MYB	Solyc06g074910	1.15764		0						-0.32511	-0.20399	non
Transcription	Transcription	Transcription factor	MYB	Solyc06g074920									-0.32511	-0.20399	non
Transcription	Transcription	Transcription factor	MYB	Solyc06g076770	-0.886435		-0.426102		0.18723		-0.10113	0.17149			non
Transcription	Transcription	Transcription factor	MYB	Solyc07g006750									0.22954	0.13602	non
Transcription	Transcription	Transcription factor	MYB	Solyc07g008010	0.393346		0.505816			-0.50781					non
Transcription	Transcription	Transcription factor	MYB	Solyc07g052300											non
Transcription	Transcription	Transcription factor	MYB	Solyc07g053230	-2.45564		-0.426493		-0.40596	0.35063			0.36836		non
Transcription	Transcription	Transcription factor	MYB	Solyc07g054840	1.15764		3.72365			0.51838			-0.3023	-0.35952	non
Transcription	Transcription	Transcription factor	MYB	Solyc07g054960	0		1.66268						-0.37129	-0.62306	non
Transcription	Transcription	Transcription factor	MYB	Solyc07g054980										0.335	non
Transcription	Transcription	Transcription factor	MYB	Solyc07g055000	1.15763		1.66267							0.335	non
Transcription	Transcription	Transcription factor	MYB	Solyc08g005870	0.155723		-0.605426		1.07743	1.21379	1.30382	1.17976		0.48381	non
Transcription	Transcription	Transcription factor	MYB	Solyc08g065910	-3.28848		-2.94546								non
Transcription	Transcription	Transcription factor	MYB	Solyc08g076700										-0.13578	non
Transcription	Transcription	Transcription factor	MYB	Solyc08g076710	0.105188		1.79813		-0.57662| -0.46581	-0.75994				-0.13578	non
Transcription	Transcription	Transcription factor	MYB	Solyc08g079270	0.0469825		1.48664						0.7829	1.00068	non
Transcription	Transcription	Transcription factor	MYB	Solyc08g081500	-0.765908		-0.260866						0.63113		non
Transcription	Transcription	Transcription factor	MYB	Solyc09g008390											non
Transcription	Transcription	Transcription factor	MYB	Solyc09g010820	0.0291448		-0.279819		-0.4763	-0.2481					non
Transcription	Transcription	Transcription factor	MYB	Solyc09g011780	0.115583		-0.756488		0.47385| -0.78827	-0.61786	-0.09178	-0.16927			non
Transcription	Transcription	Transcription factor	MYB	Solyc09g014250	0.607477		0.252053		-0.19169	-0.35805		0.23527			non
Transcription	Transcription	Transcription factor	MYB	Solyc09g055650	-0.765908		-0.260866						0.16517		non
Transcription	Transcription	Transcription factor	MYB	Solyc09g090790						0.36537					non
Transcription	Transcription	Transcription factor	MYB	Solyc10g005240											non
Transcription	Transcription	Transcription factor	MYB	Solyc10g005460	3.11865		0							-0.34976	non
Transcription	Transcription	Transcription factor	MYB	Solyc10g005550	1.15766		5.06984								non
Transcription	Transcription	Transcription factor	MYB	Solyc10g005760											non
Transcription	Transcription	Transcription factor	MYB	Solyc10g019260	-3.74988		-3.24483		-0.64837	-0.67187			0.39359	0.66238	non
Transcription	Transcription	Transcription factor	MYB	Solyc10g081490	1.95209		2.4621								non
Transcription	Transcription	Transcription factor	MYB	Solyc10g083900	-2.22648		-1.72144								non
Transcription	Transcription	Transcription factor	MYB	Solyc10g086250	4.8229		3.00518			0.59009					non
Transcription	Transcription	Transcription factor	MYB	Solyc10g086260	2.05339		0								non
Transcription	Transcription	Transcription factor	MYB	Solyc10g086270	1.15764		0								non
Transcription	Transcription	Transcription factor	MYB	Solyc10g086290	0		5.34113		0.85518	1.00732				0.4357	non
Transcription	Transcription	Transcription factor	MYB	Solyc11g011050	-0.442324		-0.701918			0.45379	-0.41669		-0.30926		non
Transcription	Transcription	Transcription factor	MYB	Solyc11g065840	-1.94379		0.219697							0.27356	non
Transcription	Transcription	Transcription factor	MYB	Solyc11g071500	-0.528384		-0.380286			0.7179					non
Transcription	Transcription	Transcription factor	MYB	Solyc12g005640						0.78414| 1.07942					non
Transcription	Transcription	Transcription factor	MYB	Solyc12g008670	-1.4639		-2.57918		-0.69045	-0.72975				0.31085	non
Transcription	Transcription	Transcription factor	MYB	Solyc12g019820											non
Transcription	Transcription	Transcription factor	MYB	Solyc12g049300	0.462171		-0.174209		0.59733		2.14933	1.34973			non
Transcription	Transcription	Transcription factor	MYB	Solyc12g096200											non
Transcription	Transcription	Transcription factor	MYB	Solyc12g099120					-0.83967	-0.64906				0.23169	non
Transcription	Transcription	Transcription factor	MYB	Solyc12g099130	-2.59211		-3.04886		-0.76052				-0.75274	-0.64081	non
Transcription	Transcription	Transcription factor	MYB-related	Solyc01g009650									0.41113	0.36775	non
Transcription	Transcription	Transcription factor	MYB-related	Solyc01g016770	0.984324		0.700914		-0.46701	-0.68578	-0.55476	-0.74711			non
Transcription	Transcription	Transcription factor	MYB-related	Solyc01g067560	0.311795		0.0319011		-0.41571	-0.30967					non
Transcription	Transcription	Transcription factor	MYB-related	Solyc01g073950	-0.0952573		-0.41255		-0.04496		-0.23384| 0.48083	-0.20059| 0.81642			non
Transcription	Transcription	Transcription factor	MYB-related	Solyc01g079210	0.110983		0.0931883				0.12845				non
Transcription	Transcription	Transcription factor	MYB-related	Solyc01g095640	3.48496		2.13174			0.59545					non
Transcription	Transcription	Transcription factor	MYB-related	Solyc01g109690											non
Transcription	Transcription	Transcription factor	MYB-related	Solyc02g064630	-0.278991		-0.209152		0.4725						non
Transcription	Transcription	Transcription factor	MYB-related	Solyc02g082375	0.195871		0.700914					-0.90174	-0.15679		non
Transcription	Transcription	Transcription factor	MYB-related	Solyc02g082390	-0.535189		-0.0301458						-0.15679		non
Transcription	Transcription	Transcription factor	MYB-related	Solyc03g113530	0.109553		-1.95146								non
Transcription	Transcription	Transcription factor	MYB-related	Solyc03g121840	-0.460532		-0.799493								non
Transcription	Transcription	Transcription factor	MYB-related	Solyc04g005100	-0.732521		-0.137142				-0.11378	0.10052			non
Transcription	Transcription	Transcription factor	MYB-related	Solyc04g049740											non
Transcription	Transcription	Transcription factor	MYB-related	Solyc04g050000											non
Transcription	Transcription	Transcription factor	MYB-related	Solyc04g050080											non
Transcription	Transcription	Transcription factor	MYB-related	Solyc04g050100											non
Transcription	Transcription	Transcription factor	MYB-related	Solyc04g080500											non
Transcription	Transcription	Transcription factor	MYB-related	Solyc04g150172	1.94801		1.55917		0.83946						non
Transcription	Transcription	Transcription factor	MYB-related	Solyc05g013420	2.89029		0		0.69269	0.43871					non
Transcription	Transcription	Transcription factor	MYB-related	Solyc05g054200	-0.0423256		0.10007		0.65109| 0.323| 0.59054	-0.33957| 0.40849		0.32099			non
Transcription	Transcription	Transcription factor	MYB-related	Solyc06g005310	0		1.66268						-0.15567	0.10731	non
Transcription	Transcription	Transcription factor	MYB-related	Solyc06g009430										0.47834	non
Transcription	Transcription	Transcription factor	MYB-related	Solyc06g034030	-2.62569		-2.12065								non
Transcription	Transcription	Transcription factor	MYB-related	Solyc06g071230	-0.179837		0.599447		0.16003	0.40201	0.09219	0.18053			non
Transcription	Transcription	Transcription factor	MYB-related	Solyc06g075660	-1.58792		2.38025		-0.31921						non
Transcription	Transcription	Transcription factor	MYB-related	Solyc06g075670	-2.33463		1.10113		-0.31921						non
Transcription	Transcription	Transcription factor	MYB-related	Solyc06g082510	-0.275426		-0.288603		0.10807		0.12748	0.12247			non
Transcription	Transcription	Transcription factor	MYB-related	Solyc07g040920	-0.567565		-0.246146								non
Transcription	Transcription	Transcription factor	MYB-related	Solyc07g047610	0.597749		0.30611		0.44074						non
Transcription	Transcription	Transcription factor	MYB-related	Solyc08g065380	0.195872		-0.260874		0.49256		0.78026				non
Transcription	Transcription	Transcription factor	MYB-related	Solyc08g066190	3.48045		0.700918		0.80642| 0.39512		0.95608				non
Transcription	Transcription	Transcription factor	MYB-related	Solyc09g007570	-0.261107		0.115312								non
Transcription	Transcription	Transcription factor	MYB-related	Solyc09g007580							-0.66182	-0.93946	0.64441	0.96993	non
Transcription	Transcription	Transcription factor	MYB-related	Solyc09g007990	-0.560409		-0.442354								non
Transcription	Transcription	Transcription factor	MYB-related	Solyc09g008100	-0.139152		-0.183164		-0.42416						non
Transcription	Transcription	Transcription factor	MYB-related	Solyc10g005080	0.0193386		0.182782			0.40553	-0.54838	-0.20901			non
Transcription	Transcription	Transcription factor	MYB-related	Solyc10g019150									0.31883		non
Transcription	Transcription	Transcription factor	MYB-related	Solyc10g080300	-0.30904		-0.620539								non
Transcription	Transcription	Transcription factor	MYB-related	Solyc10g080920	-0.160664		0.397563								non
Transcription	Transcription	Transcription factor	MYB-related	Solyc10g162650											non
Transcription	Transcription	Transcription factor	MYB-related	Solyc11g013560											non
Transcription	Transcription	Transcription factor	MYB-related	Solyc11g013620									0.54937		non
Transcription	Transcription	Transcription factor	MYB-related	Solyc11g013675									0.70122		non
Transcription	Transcription	Transcription factor	MYB-related	Solyc11g017360	0.452713		-0.464806								non
Transcription	Transcription	Transcription factor	MYB-related	Solyc11g039750	1.15764		0		-0.58868	-0.74567	-0.64631			0.15463	non
Transcription	Transcription	Transcription factor	MYB-related	Solyc11g044320	-0.521634		-0.40719					-0.2093			non
Transcription	Transcription	Transcription factor	MYB-related	Solyc11g050730											non
Transcription	Transcription	Transcription factor	MYB-related	Solyc11g161890											non
Transcription	Transcription	Transcription factor	MYB-related	Solyc11g162170									0.51804		non
Transcription	Transcription	Transcription factor	MYB-related	Solyc12g005890	1.15764		0						-0.24982		non
Transcription	Transcription	Transcription factor	MYB-related	Solyc12g019810											non
Transcription	Transcription	Transcription factor	MYB-related	Solyc12g019840											non
Transcription	Transcription	Transcription factor	MYB-related	Solyc12g019900											non
Transcription	Transcription	Transcription factor	MYB-related	Solyc12g019910											non
Transcription	Transcription	Transcription factor	MYB-related	Solyc12g087970	0.0604242		0.126715		0.52921	0.68487					non
Transcription	Transcription	Transcription factor	MYB-related	Solyc12g088610										0.54809	non
Transcription	Transcription	Transcription factor	MYB-related	Solyc12g089170										0.36919	non
Transcription	Transcription	Transcription factor	MYB-related	Solyc12g089190											non
Transcription	Transcription	Transcription factor	MYB-related	Solyc12g160740											non
Transcription	Transcription	Transcription factor	MYB-related	Solyc12g160760											non
Transcription	Transcription	Transcription factor	MYB-related	Solyc12g160850											non
Transcription	Transcription	Transcription factor	NAC	Solyc00g255510											non
Transcription	Transcription	Transcription factor	NAC	Solyc01g021730	-0.769146		-0.440003			-0.50229					non
Transcription	Transcription	Transcription factor	NAC	Solyc01g102740	-0.765916		0.700914		0.69445	0.92637		0.61321		-0.13535	non
Transcription	Transcription	Transcription factor	NAC	Solyc02g061780	-0.220849		-2.7875								non
Transcription	Transcription	Transcription factor	NAC	Solyc02g061870	-1.83886		-2.29561								non
Transcription	Transcription	Transcription factor	NAC	Solyc02g061900	2.06401		-0.26088					0.5478			non
Transcription	Transcription	Transcription factor	NAC	Solyc02g061910	-0.146146		-0.825328				-0.32926	-0.37736			non
Transcription	Transcription	Transcription factor	NAC	Solyc02g062060								0.34596			non
Transcription	Transcription	Transcription factor	NAC	Solyc02g069960	0		2.9621								non
Transcription	Transcription	Transcription factor	NAC	Solyc02g077610	-0.241354		-0.630362				0.93805	0.61002	-0.17809	-0.21198	non
Transcription	Transcription	Transcription factor	NAC	Solyc02g081270	-0.156711		0.465043		0.37085	-0.66103	-0.29207			0.08432	non
Transcription	Transcription	Transcription factor	NAC	Solyc02g087920											non
Transcription	Transcription	Transcription factor	NAC	Solyc02g093420	-0.0304501		-0.292952			0.21074	0.45783				non
Transcription	Transcription	Transcription factor	NAC	Solyc02g161050								0.37662			non
Transcription	Transcription	Transcription factor	NAC	Solyc03g059300											non
Transcription	Transcription	Transcription factor	NAC	Solyc03g062670	-0.515656		-2.35707								non
Transcription	Transcription	Transcription factor	NAC	Solyc03g062750	-1.68211		-0.344197								non
Transcription	Transcription	Transcription factor	NAC	Solyc03g078120	-0.893148		-0.670691		0.51136	0.469	-0.2926				non
Transcription	Transcription	Transcription factor	NAC	Solyc03g080090	-0.308132		0.227397				-0.34152	-0.12566			non
Transcription	Transcription	Transcription factor	NAC	Solyc03g083880	0.722525		0.842975							0.3968	non
Transcription	Transcription	Transcription factor	NAC	Solyc03g114220									-0.48516	-0.42363	non
Transcription	Transcription	Transcription factor	NAC	Solyc03g114260									-0.24771	-0.12841	non
Transcription	Transcription	Transcription factor	NAC	Solyc04g025760										-0.22825	non
Transcription	Transcription	Transcription factor	NAC	Solyc04g078670	-0.300243		0.0216716		0.49591	0.33685	0.12846	0.25414			non
Transcription	Transcription	Transcription factor	NAC	Solyc04g162280							0.56885				non
Transcription	Transcription	Transcription factor	NAC	Solyc04g162310											non
Transcription	Transcription	Transcription factor	NAC	Solyc05g007550									-0.7283	-0.55017	non
Transcription	Transcription	Transcription factor	NAC	Solyc05g007770	-0.984665		1.36859		-0.56876	0.53581		1.42948			non
Transcription	Transcription	Transcription factor	NAC	Solyc05g009840	-0.277048		-0.483149		-0.91125| -0.16325	-0.89739		0.07748			non
Transcription	Transcription	Transcription factor	NAC	Solyc05g021090	1.15764		2.75246								non
Transcription	Transcription	Transcription factor	NAC	Solyc05g026180	0.537129		1.07603						0.12472	0.09404	non
Transcription	Transcription	Transcription factor	NAC	Solyc05g055470	-0.300905		-0.443642		-0.3071	-0.17641	-0.23188	-0.22219			non
Transcription	Transcription	Transcription factor	NAC	Solyc05g055480	0.463522		0.555033					0.19173			non
Transcription	Transcription	Transcription factor	NAC	Solyc05g056477					0.49026						non
Transcription	Transcription	Transcription factor	NAC	Solyc06g061080	-1.07259		-0.290765				-0.86064	-0.26687	-0.47203	-0.34247	non
Transcription	Transcription	Transcription factor	NAC	Solyc06g063380									0.15916	-0.04603	non
Transcription	Transcription	Transcription factor	NAC	Solyc06g063430									-0.14879	-0.10917	non
Transcription	Transcription	Transcription factor	NAC	Solyc06g065410	-1.59518		-0.0651286			-0.9712			-0.25567		non
Transcription	Transcription	Transcription factor	NAC	Solyc06g068580	0		1.66268			0.59172			-0.14161	-0.21519	non
Transcription	Transcription	Transcription factor	NAC	Solyc06g069100	2.19214		3.33014				-0.71194	-0.95549	-0.26986	-0.23224	non
Transcription	Transcription	Transcription factor	NAC	Solyc06g073050	-0.68344		-0.607949			0.14987	-0.57302	-0.18213			non
Transcription	Transcription	Transcription factor	NAC	Solyc07g006840									-0.13654		non
Transcription	Transcription	Transcription factor	NAC	Solyc07g045030	-4.11066		-3.60561		-1.14124| -0.80973					0.17714	non
Transcription	Transcription	Transcription factor	NAC	Solyc07g053590	-1.58553		-0.301706							0.4039	non
Transcription	Transcription	Transcription factor	NAC	Solyc07g053680	-0.765908		-0.260866		0.37088				0.15964	0.06606	non
Transcription	Transcription	Transcription factor	NAC	Solyc07g062240					0.41004						non
Transcription	Transcription	Transcription factor	NAC	Solyc07g062840	-0.120221		-1.82901		-0.31257	-0.39806	0.75496| -0.33681	-0.39061			non
Transcription	Transcription	Transcription factor	NAC	Solyc08g006020	-0.863577		-0.126982						0.19365	0.16389	non
Transcription	Transcription	Transcription factor	NAC	Solyc08g007015					-0.12456	-0.25565					non
Transcription	Transcription	Transcription factor	NAC	Solyc08g008660					0.766						non
Transcription	Transcription	Transcription factor	NAC	Solyc08g028850									-0.58895	-0.40975	non
Transcription	Transcription	Transcription factor	NAC	Solyc08g077110	-0.78019		-0.867778		-0.44911	-0.44649	-0.31917				non
Transcription	Transcription	Transcription factor	NAC	Solyc08g079120	0.419156		-0.307557								non
Transcription	Transcription	Transcription factor	NAC	Solyc09g025310	1.08072		0.664324		-0.52523	-0.74087	-0.59946	-1.48818		0.57721	non
Transcription	Transcription	Transcription factor	NAC	Solyc10g005010	1.15764		0						-0.27117	0.52054	non
Transcription	Transcription	Transcription factor	NAC	Solyc10g006880	-5.07354		-4.5685								non
Transcription	Transcription	Transcription factor	NAC	Solyc10g047060	-1.78094		-0.358085							0.19637	non
Transcription	Transcription	Transcription factor	NAC	Solyc10g079220	-0.765908		-0.260866								non
Transcription	Transcription	Transcription factor	NAC	Solyc10g083450	-0.765908		-0.260866		0.76698	1.0405	0.7886	1.10467	0.22203		non
Transcription	Transcription	Transcription factor	NAC	Solyc11g005920	-0.625803		-0.486083								non
Transcription	Transcription	Transcription factor	NAC	Solyc11g008000	-0.143589		-0.0523726			0.37469		-0.13507			non
Transcription	Transcription	Transcription factor	NAC	Solyc11g008010	0.0776685		-0.117756								non
Transcription	Transcription	Transcription factor	NAC	Solyc11g018660	-0.373601		-1.48142								non
Transcription	Transcription	Transcription factor	NAC	Solyc11g022480	-0.765923		2.18145					-0.56374	-0.18442	-0.21831	non
Transcription	Transcription	Transcription factor	NAC	Solyc11g065540									-0.05285	-0.1924	non
Transcription	Transcription	Transcription factor	NAC	Solyc11g068620	-2.78315		-0.287407								non
Transcription	Transcription	Transcription factor	NAC	Solyc11g068750	-0.897506		-0.653448					-0.20968			non
Transcription	Transcription	Transcription factor	NAC	Solyc12g017400									0.13759	0.17753	non
Transcription	Transcription	Transcription factor	NAC	Solyc12g036480	2.66055		0		-0.76861						non
Transcription	Transcription	Transcription factor	NAC	Solyc12g038457										0.2997	non
Transcription	Transcription	Transcription factor	NF-X1	Solyc03g118420	-0.652163		-0.156528				-0.40984				non
Transcription	Transcription	Transcription factor	NF-X1	Solyc06g051570	-0.0914431		0.140859				0.04396				non
Transcription	Transcription	Transcription factor	NF-YA	Solyc01g006930	-0.439197		-0.00768869		0.65109| 0.28057	0.80747| 0.38032		0.20332| 0.12882			non
Transcription	Transcription	Transcription factor	NF-YA	Solyc01g008490	-0.666062		-0.394622								non
Transcription	Transcription	Transcription factor	NF-YA	Solyc01g087240	0.0550112		0.2115		0.68481| 0.2946| -0.57538	-0.74379| 0.39256	0.76902	0.18211			non
Transcription	Transcription	Transcription factor	NF-YA	Solyc02g069860	0.423678		0.455973		0.19568| -0.31279| 0.36974	0.43144	-0.1816				non
Transcription	Transcription	Transcription factor	NF-YA	Solyc10g079150	1.20289		0.677597								non
Transcription	Transcription	Transcription factor	NF-YA	Solyc11g065700	-0.832015		-0.427576				-0.19794				non
Transcription	Transcription	Transcription factor	NF-YB	Solyc01g067130	-0.696972		0.622376		-0.55748	-0.61506	-0.65619	-0.8316	-0.25006	-0.24754	non
Transcription	Transcription	Transcription factor	NF-YB	Solyc01g099320									0.11618	-0.08551	non
Transcription	Transcription	Transcription factor	NF-YB	Solyc02g032185											non
Transcription	Transcription	Transcription factor	NF-YB	Solyc03g114400	-0.480686		-0.381778		0.92587| -0.19502	1.13103		2.25366			non
Transcription	Transcription	Transcription factor	NF-YB	Solyc04g015060											non
Transcription	Transcription	Transcription factor	NF-YB	Solyc04g049910	-0.405388		-0.358599								non
Transcription	Transcription	Transcription factor	NF-YB	Solyc04g054150	3.12673		1.66268						0.27103	0.39166	non
Transcription	Transcription	Transcription factor	NF-YB	Solyc05g005360										0.52443	non
Transcription	Transcription	Transcription factor	NF-YB	Solyc05g005390										0.98146	non
Transcription	Transcription	Transcription factor	NF-YB	Solyc05g015550	-0.569063		-0.930771								non
Transcription	Transcription	Transcription factor	NF-YB	Solyc06g009010	-0.765908		-0.260866								non
Transcription	Transcription	Transcription factor	NF-YB	Solyc06g069310	-0.456996		-0.263809		-0.18112						non
Transcription	Transcription	Transcription factor	NF-YB	Solyc07g065500	-0.395159		0.395441		0.41003| 0.35539	0.37272| 0.54526		0.41392			non
Transcription	Transcription	Transcription factor	NF-YB	Solyc07g065563									0.28756	0.43049	non
Transcription	Transcription	Transcription factor	NF-YB	Solyc07g065567										1.18644	non
Transcription	Transcription	Transcription factor	NF-YB	Solyc07g065570									-0.5729	0.4901	non
Transcription	Transcription	Transcription factor	NF-YB	Solyc07g065580									-0.5729	0.4901	non
Transcription	Transcription	Transcription factor	NF-YB	Solyc09g007290	-0.0251771		-0.163591		-0.25059| -0.80698| -1.05684	-0.98138| -0.86947| -0.50797	0.27198	0.15784			non
Transcription	Transcription	Transcription factor	NF-YB	Solyc09g074760	-1.29219		-0.787146						-0.25454	-0.24401	non
Transcription	Transcription	Transcription factor	NF-YB	Solyc10g009440										-0.12942	non
Transcription	Transcription	Transcription factor	NF-YB	Solyc11g068480	0.947999		0.349614				0.31979| 0.18086				non
Transcription	Transcription	Transcription factor	NF-YB	Solyc12g006120	-0.361406		0.294896			0.17879	-0.11091				non
Transcription	Transcription	Transcription factor	NF-YB	Solyc12g027650	1.15764		3.76058								non
Transcription	Transcription	Transcription factor	NF-YC	Solyc00g107050											non
Transcription	Transcription	Transcription factor	NF-YC	Solyc01g079870	-0.81072		-0.680682		-0.34347	0.31233	-0.46338	-0.30708			non
Transcription	Transcription	Transcription factor	NF-YC	Solyc02g021330											non
Transcription	Transcription	Transcription factor	NF-YC	Solyc02g091030	-0.470496		-0.0267941			0.20259	-0.38991	-0.20387			non
Transcription	Transcription	Transcription factor	NF-YC	Solyc03g058888											non
Transcription	Transcription	Transcription factor	NF-YC	Solyc03g110840							-0.50277	-0.69586	0.44162		non
Transcription	Transcription	Transcription factor	NF-YC	Solyc03g110850											non
Transcription	Transcription	Transcription factor	NF-YC	Solyc03g111450	0.415288		0.728325				0.22169	0.38197	0.53152		non
Transcription	Transcription	Transcription factor	NF-YC	Solyc03g111460											non
Transcription	Transcription	Transcription factor	NF-YC	Solyc03g111470											non
Transcription	Transcription	Transcription factor	NF-YC	Solyc03g160140											non
Transcription	Transcription	Transcription factor	NF-YC	Solyc03g160150											non
Transcription	Transcription	Transcription factor	NF-YC	Solyc03g160160											non
Transcription	Transcription	Transcription factor	NF-YC	Solyc03g160170											non
Transcription	Transcription	Transcription factor	NF-YC	Solyc03g160180											non
Transcription	Transcription	Transcription factor	NF-YC	Solyc06g072040	0.389365		0.806872		0.23508	0.25396	0.08028	0.1852			non
Transcription	Transcription	Transcription factor	NF-YC	Solyc08g007960											non
Transcription	Transcription	Transcription factor	NF-YC	Solyc11g016920								-0.7238	-0.78771		non
Transcription	Transcription	Transcription factor	OFP	Solyc01g007800	0.96041		-0.704304		0.47464		0.13648	-0.15284			non
Transcription	Transcription	Transcription factor	OFP	Solyc01g009335	-1.89312		-1.38808							0.76781	non
Transcription	Transcription	Transcription factor	OFP	Solyc02g072030	-1.46639		0.677221		-0.17493		-0.65962	-0.62505			non
Transcription	Transcription	Transcription factor	OFP	Solyc03g034100	0.856902		1.57999								non
Transcription	Transcription	Transcription factor	OFP	Solyc03g120190	0.62607		1.08185		0.66308		1.22443	1.37099			non
Transcription	Transcription	Transcription factor	OFP	Solyc04g080210	-1.75861		-1.25357								non
Transcription	Transcription	Transcription factor	OFP	Solyc05g055220	-0.756266		-0.235109		0.48848		0.49894	0.55172			non
Transcription	Transcription	Transcription factor	OFP	Solyc06g074020	-0.137544		-0.591326		-0.44597		-1.06225	-0.63435		0.64362	non
Transcription	Transcription	Transcription factor	OFP	Solyc07g055240	-1.62241		-1.70823		-0.60318	-0.56322| -0.21953	-0.58861	-1.5222			non
Transcription	Transcription	Transcription factor	OFP	Solyc10g082050	1.67032		1.15294		0.76559		0.68208	0.5346			non
Transcription	Transcription	Transcription factor	OFP	Solyc10g082060	3.02039		0								non
Transcription	Transcription	Transcription factor	OFP	Solyc10g083070									0.21734	0.33634	non
Transcription	Transcription	Transcription factor	OFP	Solyc10g083090	0		1.66268						0.21734	0.33634	non
Transcription	Transcription	Transcription factor	OFP	Solyc10g083100	1.15764		0						0.21734	0.33634	non
Transcription	Transcription	Transcription factor	OFP	Solyc10g162610									0.21734	0.33634	non
Transcription	Transcription	Transcription factor	OFP	Solyc10g162620									0.21734	0.33634	non
Transcription	Transcription	Transcription factor	OFP	Solyc11g006670	-0.146524		1.03214					0.60161			non
Transcription	Transcription	Transcription factor	OFP	Solyc11g068780	-1.64734		-0.809061				0.23159				non
Transcription	Transcription	Transcription factor	PLATZ	Solyc00g036968											non
Transcription	Transcription	Transcription factor	PLATZ	Solyc01g091000	-0.806413		-0.926287		-0.4951	-0.45037		0.13719	0.85745	0.79354	non
Transcription	Transcription	Transcription factor	PLATZ	Solyc02g032553	1.15764		0								non
Transcription	Transcription	Transcription factor	PLATZ	Solyc02g032555											non
Transcription	Transcription	Transcription factor	PLATZ	Solyc02g033100									0.58399	0.49136	non
Transcription	Transcription	Transcription factor	PLATZ	Solyc02g033110											non
Transcription	Transcription	Transcription factor	PLATZ	Solyc02g033115											non
Transcription	Transcription	Transcription factor	PLATZ	Solyc02g033120											non
Transcription	Transcription	Transcription factor	PLATZ	Solyc02g036130											non
Transcription	Transcription	Transcription factor	PLATZ	Solyc02g036140	1.15764		0								non
Transcription	Transcription	Transcription factor	PLATZ	Solyc02g036170											non
Transcription	Transcription	Transcription factor	PLATZ	Solyc02g036200											non
Transcription	Transcription	Transcription factor	PLATZ	Solyc02g036215											non
Transcription	Transcription	Transcription factor	PLATZ	Solyc02g036230											non
Transcription	Transcription	Transcription factor	PLATZ	Solyc02g160840									0.33596		non
Transcription	Transcription	Transcription factor	PLATZ	Solyc02g160870											non
Transcription	Transcription	Transcription factor	PLATZ	Solyc02g160900											non
Transcription	Transcription	Transcription factor	PLATZ	Solyc03g044625	-1.14103		-0.501953								non
Transcription	Transcription	Transcription factor	PLATZ	Solyc07g007320									0.3487	0.58201	non
Transcription	Transcription	Transcription factor	PLATZ	Solyc07g049120											non
Transcription	Transcription	Transcription factor	PLATZ	Solyc07g049130											non
Transcription	Transcription	Transcription factor	PLATZ	Solyc12g010470	-2.21528		-1.71024							0.33112	non
Transcription	Transcription	Transcription factor	RWP-RK	Solyc02g005607	1.15763		1.66267								non
Transcription	Transcription	Transcription factor	RWP-RK	Solyc03g083040	-0.740711		-2.69397						0.43292	0.5051	non
Transcription	Transcription	Transcription factor	RWP-RK	Solyc03g116010	-0.737021		-1.19377		-0.12448	-0.31716			0.1949	0.36297	non
Transcription	Transcription	Transcription factor	RWP-RK	Solyc08g008410	-0.204988		-0.716273			-0.56096					non
Transcription	Transcription	Transcription factor	RWP-RK	Solyc08g062200											non
Transcription	Transcription	Transcription factor	RWP-RK	Solyc08g082750	-0.100458		0.0154409		-0.57075| -0.25201	-0.307| -0.43158	0.08425| -0.82961				non
Transcription	Transcription	Transcription factor	RWP-RK	Solyc12g011190	0.102117		-0.132169								non
Transcription	Transcription	Transcription factor	S1Fa-like	Solyc09g007500	0.579422		0.348405				0.13347				non
Transcription	Transcription	Transcription factor	SAP	Solyc05g041220									0.15092	-0.03058	non
Transcription	Transcription	Transcription factor	SBP	Solyc01g080670	-0.702031		-0.146221		1.03172		-0.10302				non
Transcription	Transcription	Transcription factor	SBP	Solyc04g045560	0.609329		0.272473					0.29411			non
Transcription	Transcription	Transcription factor	SBP	Solyc05g015510	-0.328987		-0.225607		0.33198	0.21228	-0.19383				non
Transcription	Transcription	Transcription factor	SBP	Solyc05g015840	-0.377265		-0.681414		-0.39455		-0.32116| -0.69923				non
Transcription	Transcription	Transcription factor	SBP	Solyc05g053240	-0.357033		0.0290344		-0.13251		-0.25145	-0.1027			non
Transcription	Transcription	Transcription factor	SBP	Solyc07g053810	4.84439		1.6627						0.58586		non
Transcription	Transcription	Transcription factor	SBP	Solyc11g161500	-0.765908		-0.260866								non
Transcription	Transcription	Transcription factor	SRS	Solyc01g110140	3.05924		0.700916		0.95795	0.50955	0.71433	0.60887	0.19672		non
Transcription	Transcription	Transcription factor	SRS	Solyc02g062400	1.15764		0						0.12663		non
Transcription	Transcription	Transcription factor	SRS	Solyc02g084680	0.0564554		-0.91367			-0.18969	-0.28832	-0.12462	0.42444	0.34548	non
Transcription	Transcription	Transcription factor	SRS	Solyc03g033680									0.3626	0.49889	non
Transcription	Transcription	Transcription factor	SRS	Solyc10g054070	-0.33503		-0.860639								non
Transcription	Transcription	Transcription factor	SRS	Solyc11g064800	-0.601798		-0.901844		-0.18852	-0.25202| -0.47863	-0.28993	-0.15897	0.92526| 0.87926	0.69451| 0.7161	non
Transcription	Transcription	Transcription factor	STAT	Solyc07g062050	-0.765224		-0.621279		-0.46436| -0.32924	-0.45385| -0.84654		-0.28896			non
Transcription	Transcription	Transcription factor	TCP	Solyc01g008230	0.532402		0.871727			-0.09457	0.22285	0.36307			non
Transcription	Transcription	Transcription factor	TCP	Solyc01g016414	0.135601		-0.305343								non
Transcription	Transcription	Transcription factor	TCP	Solyc02g065800	-0.765916		0.700914								non
Transcription	Transcription	Transcription factor	TCP	Solyc02g068200	-0.37265		0.173233		0.57209| 0.53881	0.77496		0.38325			non
Transcription	Transcription	Transcription factor	TCP	Solyc02g077250	-0.250911		-0.797025		-0.70299	-0.35877	-0.49265	-0.30316	1.03853	0.94418	non
Transcription	Transcription	Transcription factor	TCP	Solyc02g089020	-0.852867		-0.00658889		-0.52101| -0.3938	-0.4025	-1.07015	-0.43848	0.26134	0.19545	non
Transcription	Transcription	Transcription factor	TCP	Solyc02g089830	-1.37298		-3.34772		0.51045					-0.12576	non
Transcription	Transcription	Transcription factor	TCP	Solyc02g094290	-2.00996		1.23927					0.63774			non
Transcription	Transcription	Transcription factor	TCP	Solyc03g045030	-4.31399		-3.80895		-0.82764	-1.08884			-0.08917	-0.20271	non
Transcription	Transcription	Transcription factor	TCP	Solyc03g115010									0.10928	0.04338	non
Transcription	Transcription	Transcription factor	TCP	Solyc03g119770	-2.89033		-2.38528						0.11489	0.01028	non
Transcription	Transcription	Transcription factor	TCP	Solyc04g006980	3.48026		2.64328							0.29983	non
Transcription	Transcription	Transcription factor	TCP	Solyc05g007420	-0.0612427		-1.84749			-0.68296		-0.67434	0.37545	0.37008	non
Transcription	Transcription	Transcription factor	TCP	Solyc05g009900	0		1.66268						-0.21457	-0.18512	non
Transcription	Transcription	Transcription factor	TCP	Solyc05g012840	1.70483		-0.811274								non
Transcription	Transcription	Transcription factor	TCP	Solyc05g032780	-0.765908		-0.260866								non
Transcription	Transcription	Transcription factor	TCP	Solyc06g069240	0.195871		1.53352						-0.26359	-0.27578	non
Transcription	Transcription	Transcription factor	TCP	Solyc06g069460	-2.11549		-3.45355				-0.46706	-0.44909	0.28076	0.19867	non
Transcription	Transcription	Transcription factor	TCP	Solyc06g070900	-0.317292		-0.103801				-0.37505	-0.24197	1.39259	1.05258	non
Transcription	Transcription	Transcription factor	TCP	Solyc08g048370	0.337272		-0.0639447						0.62132	0.65071	non
Transcription	Transcription	Transcription factor	TCP	Solyc08g048390	0.342552		0.286048		-0.25048						non
Transcription	Transcription	Transcription factor	TCP	Solyc09g008030	0.621649		-0.0334704		-0.23133	0.12188	-0.18666				non
Transcription	Transcription	Transcription factor	TCP	Solyc10g008780	1.79537		0.40239		0.67471	0.49702	0.62648	1.01589			non
Transcription	Transcription	Transcription factor	TCP	Solyc10g018710	-0.765908		-0.260866								non
[truncated: 488 more rows]

## Sheet: Supplementable Table 4
Supplementable Table 4. Genomic location of DA regions
chr	start	end	summit	M_value	P_value	Peak_Group	histone mark	group
SL4.0ch01	16980	17540	17281	0.49441	0.00613803	4dpa-H3K9Ac_unique	H3K9ac	4DPAvs0DPA
SL4.0ch01	66771	67575	67121	0.47219	0.00568285	4dpa-H3K9Ac_unique	H3K9ac	4DPAvs0DPA
SL4.0ch01	245522	247027	246705	0.69618	0.000529413	4dpa-H3K9Ac_unique	H3K9ac	4DPAvs0DPA
SL4.0ch01	265100	266737	265604	0.6639	0.00134319	4dpa-H3K9Ac_unique	H3K9ac	4DPAvs0DPA
SL4.0ch01	267053	268028	267833	0.84986	0.000106873	4dpa-H3K9Ac_unique	H3K9ac	4DPAvs0DPA
SL4.0ch01	307636	308520	307994	1.04183	3.28199e-06	4dpa-H3K9Ac_unique	H3K9ac	4DPAvs0DPA
SL4.0ch01	308892	310224	309066	0.74668	0.000231881	4dpa-H3K9Ac_unique	H3K9ac	4DPAvs0DPA
SL4.0ch01	1021842	1022698	1022202	0.83035	8.7433e-05	4dpa-H3K9Ac_unique	H3K9ac	4DPAvs0DPA
SL4.0ch01	1023026	1023328	1023225	1.14954	2.71339e-06	4dpa-H3K9Ac_unique	H3K9ac	4DPAvs0DPA
SL4.0ch01	1023879	1024627	1023962	1.55764	7.25205e-08	4dpa-H3K9Ac_unique	H3K9ac	4DPAvs0DPA
SL4.0ch01	1024923	1026865	1026378	1.06067	7.60831e-06	4dpa-H3K9Ac_unique	H3K9ac	4DPAvs0DPA
SL4.0ch01	1032704	1033052	1032908	0.52268	0.0091794	4dpa-H3K9Ac_unique	H3K9ac	4DPAvs0DPA
SL4.0ch01	1033829	1034710	1034289	0.64851	0.00255277	4dpa-H3K9Ac_unique	H3K9ac	4DPAvs0DPA
SL4.0ch01	1035410	1036140	1035988	0.59707	0.00615114	4dpa-H3K9Ac_unique	H3K9ac	4DPAvs0DPA
SL4.0ch01	1054861	1056095	1055880	0.75212	0.000674967	4dpa-H3K9Ac_unique	H3K9ac	4DPAvs0DPA
SL4.0ch01	1151677	1152246	1151871	0.89238	0.000689923	4dpa-H3K9Ac_unique	H3K9ac	4DPAvs0DPA
SL4.0ch01	1404215	1406094	1404623	0.66835	0.000519425	4dpa-H3K9Ac_unique	H3K9ac	4DPAvs0DPA
SL4.0ch01	1518157	1518524	1518398	0.65109	0.00433755	4dpa-H3K9Ac_unique	H3K9ac	4DPAvs0DPA
SL4.0ch01	1636381	1636810	1636576	0.43144	0.0089372	4dpa-H3K9Ac_unique	H3K9ac	4DPAvs0DPA
SL4.0ch01	1763637	1763901	1763861	0.87616	0.00108114	4dpa-H3K9Ac_unique	H3K9ac	4DPAvs0DPA
SL4.0ch01	1915741	1916395	1916030	0.632	0.00457396	4dpa-H3K9Ac_unique	H3K9ac	4DPAvs0DPA
SL4.0ch01	1926276	1926511	1926400	0.68527	0.00975214	4dpa-H3K9Ac_unique	H3K9ac	4DPAvs0DPA
SL4.0ch01	1943182	1943451	1943355	0.52489	0.00810929	4dpa-H3K9Ac_unique	H3K9ac	4DPAvs0DPA
SL4.0ch01	2010155	2011161	2010890	0.89749	5.34914e-05	4dpa-H3K9Ac_unique	H3K9ac	4DPAvs0DPA
SL4.0ch01	2168912	2169145	2169037	0.49076	0.00971228	4dpa-H3K9Ac_unique	H3K9ac	4DPAvs0DPA
SL4.0ch01	2184411	2186062	2185745	0.88223	6.93543e-05	4dpa-H3K9Ac_unique	H3K9ac	4DPAvs0DPA
SL4.0ch01	2186437	2187422	2186848	0.67649	0.000903289	4dpa-H3K9Ac_unique	H3K9ac	4DPAvs0DPA
SL4.0ch01	2194454	2194824	2194696	0.58414	0.00633062	4dpa-H3K9Ac_unique	H3K9ac	4DPAvs0DPA
SL4.0ch01	2231785	2232194	2231996	0.44793	0.00766046	4dpa-H3K9Ac_unique	H3K9ac	4DPAvs0DPA
SL4.0ch01	2419751	2420042	2419897	0.68023	0.00403006	4dpa-H3K9Ac_unique	H3K9ac	4DPAvs0DPA
SL4.0ch01	2591067	2591906	2591386	0.7395	0.0017927	4dpa-H3K9Ac_unique	H3K9ac	4DPAvs0DPA
SL4.0ch01	2611703	2611976	2611873	0.40359	0.00705891	4dpa-H3K9Ac_unique	H3K9ac	4DPAvs0DPA
SL4.0ch01	2636752	2638078	2637032	0.93916	7.46298e-06	4dpa-H3K9Ac_unique	H3K9ac	4DPAvs0DPA
SL4.0ch01	2638316	2639921	2638788	1.20065	7.88217e-10	4dpa-H3K9Ac_unique	H3K9ac	4DPAvs0DPA
SL4.0ch01	2906114	2906482	2906329	0.46686	0.0081935	4dpa-H3K9Ac_unique	H3K9ac	4DPAvs0DPA
SL4.0ch01	2932504	2933380	2932709	0.44337	0.00857974	4dpa-H3K9Ac_unique	H3K9ac	4DPAvs0DPA
SL4.0ch01	2953286	2954389	2954110	0.98772	6.89584e-05	4dpa-H3K9Ac_unique	H3K9ac	4DPAvs0DPA
SL4.0ch01	2954729	2955310	2954982	1.08518	2.71087e-05	4dpa-H3K9Ac_unique	H3K9ac	4DPAvs0DPA
SL4.0ch01	3987985	3988363	3988189	0.52225	0.00954102	4dpa-H3K9Ac_unique	H3K9ac	4DPAvs0DPA
SL4.0ch01	4100262	4100978	4100348	0.56103	0.00351958	4dpa-H3K9Ac_unique	H3K9ac	4DPAvs0DPA
SL4.0ch01	4104284	4104664	4104431	1.15903	2.18176e-05	4dpa-H3K9Ac_unique	H3K9ac	4DPAvs0DPA
SL4.0ch01	4105145	4105551	4105410	1.33019	8.01844e-06	4dpa-H3K9Ac_unique	H3K9ac	4DPAvs0DPA
SL4.0ch01	4108700	4109652	4108975	1.09102	3.9077e-05	4dpa-H3K9Ac_unique	H3K9ac	4DPAvs0DPA
SL4.0ch01	4110584	4111182	4110800	1.0967	0.000171415	4dpa-H3K9Ac_unique	H3K9ac	4DPAvs0DPA
SL4.0ch01	4114137	4114383	4114259	0.73939	0.00366913	4dpa-H3K9Ac_unique	H3K9ac	4DPAvs0DPA
SL4.0ch01	4139447	4140000	4139587	0.58842	0.00493028	4dpa-H3K9Ac_unique	H3K9ac	4DPAvs0DPA
SL4.0ch01	4151192	4152049	4151521	0.41113	0.00821506	4dpa-H3K9Ac_unique	H3K9ac	4DPAvs0DPA
SL4.0ch01	4403993	4404343	4404214	0.70577	0.00245236	4dpa-H3K9Ac_unique	H3K9ac	4DPAvs0DPA
SL4.0ch01	4407332	4407688	4407657	0.63757	0.00499768	4dpa-H3K9Ac_unique	H3K9ac	4DPAvs0DPA
SL4.0ch01	4408854	4409475	4408973	0.63756	0.00474866	4dpa-H3K9Ac_unique	H3K9ac	4DPAvs0DPA
SL4.0ch01	4624020	4624406	4624260	0.5594	0.00757064	4dpa-H3K9Ac_unique	H3K9ac	4DPAvs0DPA
SL4.0ch01	4882233	4882489	4882297	-0.55043	0.00420079	4dpa-H3K9Ac_unique	H3K9ac	4DPAvs0DPA
SL4.0ch01	5000527	5001166	5000854	0.76737	0.000951739	4dpa-H3K9Ac_unique	H3K9ac	4DPAvs0DPA
SL4.0ch01	5127461	5128174	5127863	0.53939	0.00718717	4dpa-H3K9Ac_unique	H3K9ac	4DPAvs0DPA
SL4.0ch01	5312305	5312867	5312414	0.53855	0.0083856	4dpa-H3K9Ac_unique	H3K9ac	4DPAvs0DPA
SL4.0ch01	5593186	5593817	5593284	0.65485	0.00134319	4dpa-H3K9Ac_unique	H3K9ac	4DPAvs0DPA
SL4.0ch01	5629838	5630172	5630083	0.46483	0.00754174	4dpa-H3K9Ac_unique	H3K9ac	4DPAvs0DPA
SL4.0ch01	5716590	5717071	5716904	-0.57594	0.00251611	4dpa-H3K9Ac_unique	H3K9ac	4DPAvs0DPA
SL4.0ch01	6409019	6409642	6409351	0.60469	0.00474866	4dpa-H3K9Ac_unique	H3K9ac	4DPAvs0DPA
SL4.0ch01	6412612	6413051	6412833	0.47569	0.00891397	4dpa-H3K9Ac_unique	H3K9ac	4DPAvs0DPA
SL4.0ch01	6413307	6413574	6413476	0.59085	0.00331024	4dpa-H3K9Ac_unique	H3K9ac	4DPAvs0DPA
SL4.0ch01	8743587	8743948	8743652	0.52882	0.00276007	4dpa-H3K9Ac_unique	H3K9ac	4DPAvs0DPA
SL4.0ch01	8754925	8755810	8755461	0.7237	0.00125456	4dpa-H3K9Ac_unique	H3K9ac	4DPAvs0DPA
SL4.0ch01	8756375	8757104	8757024	0.92135	0.000477131	4dpa-H3K9Ac_unique	H3K9ac	4DPAvs0DPA
SL4.0ch01	11182428	11182677	11182495	0.5815	0.000549348	4dpa-H3K9Ac_unique	H3K9ac	4DPAvs0DPA
SL4.0ch01	11558313	11558696	11558662	0.71441	0.0049775	4dpa-H3K9Ac_unique	H3K9ac	4DPAvs0DPA
SL4.0ch01	11619864	11620733	11620067	0.8068	0.000297274	4dpa-H3K9Ac_unique	H3K9ac	4DPAvs0DPA
SL4.0ch01	11679054	11679567	11679401	0.57884	0.00678386	4dpa-H3K9Ac_unique	H3K9ac	4DPAvs0DPA
SL4.0ch01	11686454	11686715	11686621	0.66951	0.00314022	4dpa-H3K9Ac_unique	H3K9ac	4DPAvs0DPA
SL4.0ch01	12885359	12886922	12885670	1.54966	5.45037e-08	4dpa-H3K9Ac_unique	H3K9ac	4DPAvs0DPA
SL4.0ch01	14917985	14918538	14918155	0.86986	8.29515e-06	4dpa-H3K9Ac_unique	H3K9ac	4DPAvs0DPA
SL4.0ch01	16118914	16119728	16119536	0.60115	0.00772368	4dpa-H3K9Ac_unique	H3K9ac	4DPAvs0DPA
SL4.0ch01	18578896	18579402	18579085	0.43462	0.00961161	4dpa-H3K9Ac_unique	H3K9ac	4DPAvs0DPA
SL4.0ch01	20972416	20973011	20972868	-0.54814	0.00474004	4dpa-H3K9Ac_unique	H3K9ac	4DPAvs0DPA
SL4.0ch01	21951338	21951966	21951729	0.88266	0.000171817	4dpa-H3K9Ac_unique	H3K9ac	4DPAvs0DPA
SL4.0ch01	21958381	21959877	21959739	1.32919	1.80573e-07	4dpa-H3K9Ac_unique	H3K9ac	4DPAvs0DPA
SL4.0ch01	22492985	22493477	22493400	0.71104	0.00307549	4dpa-H3K9Ac_unique	H3K9ac	4DPAvs0DPA
SL4.0ch01	24165426	24165834	24165571	0.53936	0.00349034	4dpa-H3K9Ac_unique	H3K9ac	4DPAvs0DPA
SL4.0ch01	25387664	25388428	25387807	0.50913	0.00844473	4dpa-H3K9Ac_unique	H3K9ac	4DPAvs0DPA
SL4.0ch01	25403841	25404322	25404248	0.74383	0.00291372	4dpa-H3K9Ac_unique	H3K9ac	4DPAvs0DPA
SL4.0ch01	28521211	28521479	28521280	-0.67065	0.00499768	4dpa-H3K9Ac_unique	H3K9ac	4DPAvs0DPA
SL4.0ch01	32101847	32102506	32102053	0.66844	0.00209185	4dpa-H3K9Ac_unique	H3K9ac	4DPAvs0DPA
SL4.0ch01	37043700	37043959	37043810	-0.46581	0.00971228	4dpa-H3K9Ac_unique	H3K9ac	4DPAvs0DPA
SL4.0ch01	39273909	39274695	39274135	0.74546	0.000480629	4dpa-H3K9Ac_unique	H3K9ac	4DPAvs0DPA
SL4.0ch01	42032235	42032549	42032532	0.63031	0.00596792	4dpa-H3K9Ac_unique	H3K9ac	4DPAvs0DPA
SL4.0ch01	42196995	42197691	42197540	0.48094	0.00987874	4dpa-H3K9Ac_unique	H3K9ac	4DPAvs0DPA
SL4.0ch01	46991042	46991544	46991194	0.69782	0.00138243	4dpa-H3K9Ac_unique	H3K9ac	4DPAvs0DPA
SL4.0ch01	50630685	50630920	50630750	0.45606	0.00253125	4dpa-H3K9Ac_unique	H3K9ac	4DPAvs0DPA
SL4.0ch01	52366165	52366703	52366580	0.54018	0.00899013	4dpa-H3K9Ac_unique	H3K9ac	4DPAvs0DPA
SL4.0ch01	53543997	53545290	53545222	0.7983	0.00151639	4dpa-H3K9Ac_unique	H3K9ac	4DPAvs0DPA
SL4.0ch01	56632988	56633832	56633565	0.96303	2.83892e-05	4dpa-H3K9Ac_unique	H3K9ac	4DPAvs0DPA
SL4.0ch01	56894977	56896302	56895565	0.57057	0.00302719	4dpa-H3K9Ac_unique	H3K9ac	4DPAvs0DPA
SL4.0ch01	57345625	57345938	57345808	-0.4282	0.00641367	4dpa-H3K9Ac_unique	H3K9ac	4DPAvs0DPA
SL4.0ch01	58015642	58016382	58016009	0.77015	0.000162887	4dpa-H3K9Ac_unique	H3K9ac	4DPAvs0DPA
SL4.0ch01	59933839	59934323	59934195	0.51113	0.00203594	4dpa-H3K9Ac_unique	H3K9ac	4DPAvs0DPA
SL4.0ch01	60697008	60698654	60697985	0.48473	0.00469839	4dpa-H3K9Ac_unique	H3K9ac	4DPAvs0DPA
SL4.0ch01	61661602	61662757	61662304	0.616	0.00145681	4dpa-H3K9Ac_unique	H3K9ac	4DPAvs0DPA
SL4.0ch01	62019638	62020393	62020013	1.08562	9.81256e-05	4dpa-H3K9Ac_unique	H3K9ac	4DPAvs0DPA
SL4.0ch01	62963220	62963908	62963275	0.34424	0.00953501	4dpa-H3K9Ac_unique	H3K9ac	4DPAvs0DPA
SL4.0ch01	64062889	64063365	64063093	0.65171	0.00314022	4dpa-H3K9Ac_unique	H3K9ac	4DPAvs0DPA
SL4.0ch01	64080699	64081670	64080903	1.40084	2.38037e-08	4dpa-H3K9Ac_unique	H3K9ac	4DPAvs0DPA
SL4.0ch01	64537577	64538753	64538104	0.72064	0.000149369	4dpa-H3K9Ac_unique	H3K9ac	4DPAvs0DPA
SL4.0ch01	64541448	64542609	64542202	0.54102	0.00486403	4dpa-H3K9Ac_unique	H3K9ac	4DPAvs0DPA
SL4.0ch01	64566055	64567176	64566213	0.55608	0.00420079	4dpa-H3K9Ac_unique	H3K9ac	4DPAvs0DPA
SL4.0ch01	64573276	64573589	64573339	0.57694	0.00507336	4dpa-H3K9Ac_unique	H3K9ac	4DPAvs0DPA
SL4.0ch01	65338183	65338767	65338453	0.56003	0.00574211	4dpa-H3K9Ac_unique	H3K9ac	4DPAvs0DPA
SL4.0ch01	65486278	65486995	65486569	0.4989	0.00663318	4dpa-H3K9Ac_unique	H3K9ac	4DPAvs0DPA
SL4.0ch01	65520134	65520520	65520354	0.68476	0.00421776	4dpa-H3K9Ac_unique	H3K9ac	4DPAvs0DPA
SL4.0ch01	65766347	65767562	65766666	0.40332	0.00627038	4dpa-H3K9Ac_unique	H3K9ac	4DPAvs0DPA
SL4.0ch01	66678566	66678802	66678616	-0.44416	0.00920523	4dpa-H3K9Ac_unique	H3K9ac	4DPAvs0DPA
SL4.0ch01	66997157	66997513	66997447	0.61289	0.0055904	4dpa-H3K9Ac_unique	H3K9ac	4DPAvs0DPA
SL4.0ch01	67458310	67458772	67458425	0.47707	0.0081935	4dpa-H3K9Ac_unique	H3K9ac	4DPAvs0DPA
SL4.0ch01	67464235	67464634	67464432	0.45095	0.00845427	4dpa-H3K9Ac_unique	H3K9ac	4DPAvs0DPA
SL4.0ch01	67470207	67471486	67471215	0.82434	0.000124038	4dpa-H3K9Ac_unique	H3K9ac	4DPAvs0DPA
SL4.0ch01	67607152	67607655	67607228	0.55569	0.00474004	4dpa-H3K9Ac_unique	H3K9ac	4DPAvs0DPA
SL4.0ch01	67676080	67676879	67676691	0.88608	0.000155694	4dpa-H3K9Ac_unique	H3K9ac	4DPAvs0DPA
SL4.0ch01	67677257	67679279	67678444	0.80704	0.000100934	4dpa-H3K9Ac_unique	H3K9ac	4DPAvs0DPA
SL4.0ch01	67679622	67680054	67679952	0.71672	0.00223644	4dpa-H3K9Ac_unique	H3K9ac	4DPAvs0DPA
SL4.0ch01	67710366	67710783	67710538	0.59707	0.00615114	4dpa-H3K9Ac_unique	H3K9ac	4DPAvs0DPA
SL4.0ch01	67718528	67721005	67719572	0.83368	4.24259e-05	4dpa-H3K9Ac_unique	H3K9ac	4DPAvs0DPA
SL4.0ch01	67891427	67891765	67891502	-0.43391	0.00651097	4dpa-H3K9Ac_unique	H3K9ac	4DPAvs0DPA
SL4.0ch01	67950718	67951077	67950974	0.72441	0.00223644	4dpa-H3K9Ac_unique	H3K9ac	4DPAvs0DPA
SL4.0ch01	68002551	68003408	68002935	0.57649	0.00448709	4dpa-H3K9Ac_unique	H3K9ac	4DPAvs0DPA
SL4.0ch01	68204452	68205091	68204593	0.45032	0.00116188	4dpa-H3K9Ac_unique	H3K9ac	4DPAvs0DPA
SL4.0ch01	68646798	68647333	68646897	0.76991	0.000427897	4dpa-H3K9Ac_unique	H3K9ac	4DPAvs0DPA
SL4.0ch01	68647572	68647946	68647748	0.66897	0.00226609	4dpa-H3K9Ac_unique	H3K9ac	4DPAvs0DPA
SL4.0ch01	68703243	68703528	68703274	-0.61798	0.006988	4dpa-H3K9Ac_unique	H3K9ac	4DPAvs0DPA
SL4.0ch01	68764938	68765473	68765049	0.45483	0.00832555	4dpa-H3K9Ac_unique	H3K9ac	4DPAvs0DPA
SL4.0ch01	69005997	69006410	69006063	0.64105	0.0021766	4dpa-H3K9Ac_unique	H3K9ac	4DPAvs0DPA
SL4.0ch01	69006911	69007151	69007060	0.57582	0.00408714	4dpa-H3K9Ac_unique	H3K9ac	4DPAvs0DPA
SL4.0ch01	69008505	69009183	69008936	0.54344	0.00717132	4dpa-H3K9Ac_unique	H3K9ac	4DPAvs0DPA
SL4.0ch01	69009876	69011286	69010199	0.6585	0.00209185	4dpa-H3K9Ac_unique	H3K9ac	4DPAvs0DPA
SL4.0ch01	69410649	69410919	69410826	0.55856	0.0083856	4dpa-H3K9Ac_unique	H3K9ac	4DPAvs0DPA
SL4.0ch01	69425918	69426541	69426041	0.5454	0.00562378	4dpa-H3K9Ac_unique	H3K9ac	4DPAvs0DPA
SL4.0ch01	69632562	69633318	69633210	1.12746	8.83378e-06	4dpa-H3K9Ac_unique	H3K9ac	4DPAvs0DPA
SL4.0ch01	69891185	69891990	69891485	0.64677	0.0021766	4dpa-H3K9Ac_unique	H3K9ac	4DPAvs0DPA
SL4.0ch01	69983790	69984898	69984383	0.45699	0.00729615	4dpa-H3K9Ac_unique	H3K9ac	4DPAvs0DPA
SL4.0ch01	69992355	69993632	69992927	0.51136	0.00376033	4dpa-H3K9Ac_unique	H3K9ac	4DPAvs0DPA
SL4.0ch01	70079182	70079709	70079389	0.67642	0.00339764	4dpa-H3K9Ac_unique	H3K9ac	4DPAvs0DPA
SL4.0ch01	70188407	70188900	70188624	0.85238	0.000201054	4dpa-H3K9Ac_unique	H3K9ac	4DPAvs0DPA
SL4.0ch01	70482045	70482852	70482263	0.87333	0.000468195	4dpa-H3K9Ac_unique	H3K9ac	4DPAvs0DPA
SL4.0ch01	70531892	70533105	70532518	0.97867	1.04391e-05	4dpa-H3K9Ac_unique	H3K9ac	4DPAvs0DPA
SL4.0ch01	70547370	70547683	70547505	0.5891	0.000875046	4dpa-H3K9Ac_unique	H3K9ac	4DPAvs0DPA
SL4.0ch01	70736157	70737749	70737162	1.23794	3.07028e-09	4dpa-H3K9Ac_unique	H3K9ac	4DPAvs0DPA
SL4.0ch01	70748764	70749910	70749203	0.98566	8.72375e-06	4dpa-H3K9Ac_unique	H3K9ac	4DPAvs0DPA
SL4.0ch01	70751590	70752482	70752265	0.53497	0.00224818	4dpa-H3K9Ac_unique	H3K9ac	4DPAvs0DPA
SL4.0ch01	70752820	70753264	70752871	0.61923	0.000987522	4dpa-H3K9Ac_unique	H3K9ac	4DPAvs0DPA
SL4.0ch01	70753654	70754438	70753943	0.57396	0.00218521	4dpa-H3K9Ac_unique	H3K9ac	4DPAvs0DPA
SL4.0ch01	70790506	70790781	70790761	0.66422	0.0018544	4dpa-H3K9Ac_unique	H3K9ac	4DPAvs0DPA
SL4.0ch01	70853379	70853760	70853648	0.59796	0.00215635	4dpa-H3K9Ac_unique	H3K9ac	4DPAvs0DPA
SL4.0ch01	70854060	70854820	70854530	0.83326	2.33544e-05	4dpa-H3K9Ac_unique	H3K9ac	4DPAvs0DPA
SL4.0ch01	70855088	70856836	70855405	0.84604	1.38515e-05	4dpa-H3K9Ac_unique	H3K9ac	4DPAvs0DPA
SL4.0ch01	70857071	70857355	70857173	0.52229	0.00422514	4dpa-H3K9Ac_unique	H3K9ac	4DPAvs0DPA
SL4.0ch01	71030559	71030970	71030857	0.54411	0.00159304	4dpa-H3K9Ac_unique	H3K9ac	4DPAvs0DPA
SL4.0ch01	71209752	71210770	71210057	0.98772	6.89584e-05	4dpa-H3K9Ac_unique	H3K9ac	4DPAvs0DPA
SL4.0ch01	71211451	71212251	71212073	0.66752	0.0028959	4dpa-H3K9Ac_unique	H3K9ac	4DPAvs0DPA
SL4.0ch01	71218961	71220602	71219438	1.05245	3.83015e-08	4dpa-H3K9Ac_unique	H3K9ac	4DPAvs0DPA
SL4.0ch01	71224160	71224861	71224455	0.77277	0.000303621	4dpa-H3K9Ac_unique	H3K9ac	4DPAvs0DPA
SL4.0ch01	71256353	71257710	71256620	1.24725	4.02408e-10	4dpa-H3K9Ac_unique	H3K9ac	4DPAvs0DPA
SL4.0ch01	71260901	71261845	71261443	0.98796	0.0001099	4dpa-H3K9Ac_unique	H3K9ac	4DPAvs0DPA
SL4.0ch01	71266171	71267022	71266528	0.70713	0.00125456	4dpa-H3K9Ac_unique	H3K9ac	4DPAvs0DPA
SL4.0ch01	71539117	71539391	71539323	0.56577	0.00330685	4dpa-H3K9Ac_unique	H3K9ac	4DPAvs0DPA
SL4.0ch01	71539759	71540451	71540253	0.45877	0.00832555	4dpa-H3K9Ac_unique	H3K9ac	4DPAvs0DPA
SL4.0ch01	71696645	71697671	71697125	0.45257	0.0081935	4dpa-H3K9Ac_unique	H3K9ac	4DPAvs0DPA
SL4.0ch01	71707305	71707912	71707679	0.49581	0.00971228	4dpa-H3K9Ac_unique	H3K9ac	4DPAvs0DPA
SL4.0ch01	71769730	71770900	71770643	0.57416	0.00253479	4dpa-H3K9Ac_unique	H3K9ac	4DPAvs0DPA
SL4.0ch01	71794444	71794930	71794539	0.68446	0.00163093	4dpa-H3K9Ac_unique	H3K9ac	4DPAvs0DPA
SL4.0ch01	71858529	71859074	71858860	0.51708	0.00936275	4dpa-H3K9Ac_unique	H3K9ac	4DPAvs0DPA
SL4.0ch01	71973973	71974722	71974360	0.43351	0.00986332	4dpa-H3K9Ac_unique	H3K9ac	4DPAvs0DPA
SL4.0ch01	71984325	71985282	71984389	0.4699	0.00526447	4dpa-H3K9Ac_unique	H3K9ac	4DPAvs0DPA
SL4.0ch01	72040764	72041205	72040911	-0.40675	0.00521745	4dpa-H3K9Ac_unique	H3K9ac	4DPAvs0DPA
SL4.0ch01	72050474	72050976	72050631	0.44713	0.00845427	4dpa-H3K9Ac_unique	H3K9ac	4DPAvs0DPA
SL4.0ch01	72416306	72417927	72416559	1.00095	1.12559e-05	4dpa-H3K9Ac_unique	H3K9ac	4DPAvs0DPA
SL4.0ch01	72447369	72447604	72447473	0.70455	0.00327869	4dpa-H3K9Ac_unique	H3K9ac	4DPAvs0DPA
SL4.0ch01	72469566	72470015	72469678	0.48573	0.00249756	4dpa-H3K9Ac_unique	H3K9ac	4DPAvs0DPA
SL4.0ch01	72485510	72486040	72485752	0.8039	0.00127048	4dpa-H3K9Ac_unique	H3K9ac	4DPAvs0DPA
SL4.0ch01	72486506	72486833	72486705	0.83865	0.00104296	4dpa-H3K9Ac_unique	H3K9ac	4DPAvs0DPA
SL4.0ch01	72502063	72504368	72503044	1.51132	2.25471e-11	4dpa-H3K9Ac_unique	H3K9ac	4DPAvs0DPA
SL4.0ch01	72504827	72505720	72505083	0.81167	0.000277542	4dpa-H3K9Ac_unique	H3K9ac	4DPAvs0DPA
SL4.0ch01	72552968	72554275	72553353	1.0176	1.08384e-05	4dpa-H3K9Ac_unique	H3K9ac	4DPAvs0DPA
SL4.0ch01	72554744	72555254	72554869	0.97847	7.62852e-05	4dpa-H3K9Ac_unique	H3K9ac	4DPAvs0DPA
SL4.0ch01	72687841	72688077	72687958	0.74533	0.00134072	4dpa-H3K9Ac_unique	H3K9ac	4DPAvs0DPA
SL4.0ch01	72688592	72688822	72688702	0.58842	0.00493028	4dpa-H3K9Ac_unique	H3K9ac	4DPAvs0DPA
SL4.0ch01	73168317	73169071	73168530	0.57136	0.00507336	4dpa-H3K9Ac_unique	H3K9ac	4DPAvs0DPA
SL4.0ch01	73189228	73189848	73189368	0.5237	0.00376033	4dpa-H3K9Ac_unique	H3K9ac	4DPAvs0DPA
SL4.0ch01	73399921	73400557	73400270	0.56103	0.00351958	4dpa-H3K9Ac_unique	H3K9ac	4DPAvs0DPA
SL4.0ch01	73542981	73543319	73543184	0.96023	7.62852e-05	4dpa-H3K9Ac_unique	H3K9ac	4DPAvs0DPA
SL4.0ch01	73666965	73667196	73667127	-0.47457	0.00568285	4dpa-H3K9Ac_unique	H3K9ac	4DPAvs0DPA
SL4.0ch01	73791282	73791638	73791418	0.47046	0.00649979	4dpa-H3K9Ac_unique	H3K9ac	4DPAvs0DPA
SL4.0ch01	73798910	73799258	73799002	0.80728	0.000668308	4dpa-H3K9Ac_unique	H3K9ac	4DPAvs0DPA
SL4.0ch01	73863512	73866766	73866267	1.02387	1.60309e-06	4dpa-H3K9Ac_unique	H3K9ac	4DPAvs0DPA
SL4.0ch01	73867083	73867606	73867453	0.56145	0.00172829	4dpa-H3K9Ac_unique	H3K9ac	4DPAvs0DPA
SL4.0ch01	73868005	73868284	73868083	0.59332	0.00134326	4dpa-H3K9Ac_unique	H3K9ac	4DPAvs0DPA
SL4.0ch01	73908006	73908761	73908560	0.47495	0.000712465	4dpa-H3K9Ac_unique	H3K9ac	4DPAvs0DPA
SL4.0ch01	73926140	73926812	73926751	0.61278	0.00463786	4dpa-H3K9Ac_unique	H3K9ac	4DPAvs0DPA
SL4.0ch01	73946730	73947051	73946969	0.48994	0.00677149	4dpa-H3K9Ac_unique	H3K9ac	4DPAvs0DPA
SL4.0ch01	74037980	74038357	74038162	0.47951	0.0079192	4dpa-H3K9Ac_unique	H3K9ac	4DPAvs0DPA
SL4.0ch01	74135299	74135829	74135455	0.74644	0.000801579	4dpa-H3K9Ac_unique	H3K9ac	4DPAvs0DPA
SL4.0ch01	74157796	74158182	74158117	0.47951	0.0079192	4dpa-H3K9Ac_unique	H3K9ac	4DPAvs0DPA
SL4.0ch01	74231210	74231808	74231252	0.5294	0.00936275	4dpa-H3K9Ac_unique	H3K9ac	4DPAvs0DPA
SL4.0ch01	74238423	74238831	74238576	0.62047	0.00433755	4dpa-H3K9Ac_unique	H3K9ac	4DPAvs0DPA
SL4.0ch01	74528351	74528948	74528531	0.61918	0.00448865	4dpa-H3K9Ac_unique	H3K9ac	4DPAvs0DPA
SL4.0ch01	74682339	74683312	74683068	0.79197	0.000711735	4dpa-H3K9Ac_unique	H3K9ac	4DPAvs0DPA
SL4.0ch01	74687658	74688408	74687718	0.43102	0.00253949	4dpa-H3K9Ac_unique	H3K9ac	4DPAvs0DPA
SL4.0ch01	74695364	74695671	74695488	0.67224	0.001705	4dpa-H3K9Ac_unique	H3K9ac	4DPAvs0DPA
SL4.0ch01	74697622	74698869	74698592	1.34695	2.83887e-09	4dpa-H3K9Ac_unique	H3K9ac	4DPAvs0DPA
SL4.0ch01	74723882	74725735	74724833	0.843	4.79015e-05	4dpa-H3K9Ac_unique	H3K9ac	4DPAvs0DPA
SL4.0ch01	74726027	74726448	74726186	1.03528	1.15854e-05	4dpa-H3K9Ac_unique	H3K9ac	4DPAvs0DPA
SL4.0ch01	74726969	74727300	74727073	0.91168	0.000208528	4dpa-H3K9Ac_unique	H3K9ac	4DPAvs0DPA
SL4.0ch01	74760035	74760457	74760322	0.64232	0.00369228	4dpa-H3K9Ac_unique	H3K9ac	4DPAvs0DPA
SL4.0ch01	74760729	74761159	74760806	0.63413	0.00396266	4dpa-H3K9Ac_unique	H3K9ac	4DPAvs0DPA
SL4.0ch01	74762502	74763289	74762606	0.54968	0.00521429	4dpa-H3K9Ac_unique	H3K9ac	4DPAvs0DPA
SL4.0ch01	74912139	74913107	74912708	0.54462	0.00261011	4dpa-H3K9Ac_unique	H3K9ac	4DPAvs0DPA
SL4.0ch01	74925035	74926877	74925523	0.61378	0.000379452	4dpa-H3K9Ac_unique	H3K9ac	4DPAvs0DPA
SL4.0ch01	74933452	74934194	74933999	0.50608	0.00690692	4dpa-H3K9Ac_unique	H3K9ac	4DPAvs0DPA
SL4.0ch01	74941498	74942234	74942097	0.60223	0.00309823	4dpa-H3K9Ac_unique	H3K9ac	4DPAvs0DPA
SL4.0ch01	74961753	74962199	74961954	0.48216	0.00638147	4dpa-H3K9Ac_unique	H3K9ac	4DPAvs0DPA
SL4.0ch01	75039378	75039807	75039447	0.59635	0.00525763	4dpa-H3K9Ac_unique	H3K9ac	4DPAvs0DPA
SL4.0ch01	75055386	75055749	75055668	0.77818	0.00134896	4dpa-H3K9Ac_unique	H3K9ac	4DPAvs0DPA
SL4.0ch01	75056450	75056723	75056549	0.74847	0.00202186	4dpa-H3K9Ac_unique	H3K9ac	4DPAvs0DPA
SL4.0ch01	75057254	75057676	75057591	0.60223	0.00309823	4dpa-H3K9Ac_unique	H3K9ac	4DPAvs0DPA
SL4.0ch01	75058019	75060300	75059042	1.6414	8.97962e-14	4dpa-H3K9Ac_unique	H3K9ac	4DPAvs0DPA
SL4.0ch01	75180858	75181216	75181081	0.62047	0.00433755	4dpa-H3K9Ac_unique	H3K9ac	4DPAvs0DPA
SL4.0ch01	75186196	75186615	75186408	0.62571	0.00448865	4dpa-H3K9Ac_unique	H3K9ac	4DPAvs0DPA
SL4.0ch01	75207752	75209543	75208063	1.07334	5.30389e-06	4dpa-H3K9Ac_unique	H3K9ac	4DPAvs0DPA
SL4.0ch01	75284282	75284746	75284736	0.63325	0.00724949	4dpa-H3K9Ac_unique	H3K9ac	4DPAvs0DPA
SL4.0ch01	75285564	75286025	75285968	0.66295	0.00421776	4dpa-H3K9Ac_unique	H3K9ac	4DPAvs0DPA
SL4.0ch01	75477334	75478442	75477429	0.41679	0.00831847	4dpa-H3K9Ac_unique	H3K9ac	4DPAvs0DPA
SL4.0ch01	75758564	75759543	75759319	0.5035	0.00777683	4dpa-H3K9Ac_unique	H3K9ac	4DPAvs0DPA
SL4.0ch01	75770415	75771357	75770537	0.75885	0.000847892	4dpa-H3K9Ac_unique	H3K9ac	4DPAvs0DPA
SL4.0ch01	75779495	75780156	75779875	0.55202	0.006988	4dpa-H3K9Ac_unique	H3K9ac	4DPAvs0DPA
SL4.0ch01	75812060	75813261	75812285	0.77596	0.000146341	4dpa-H3K9Ac_unique	H3K9ac	4DPAvs0DPA
SL4.0ch01	75823406	75823725	75823527	1.04742	0.000341178	4dpa-H3K9Ac_unique	H3K9ac	4DPAvs0DPA
SL4.0ch01	75900225	75900912	75900700	0.44079	0.00777653	4dpa-H3K9Ac_unique	H3K9ac	4DPAvs0DPA
SL4.0ch01	76141999	76142497	76142184	0.48618	0.00626089	4dpa-H3K9Ac_unique	H3K9ac	4DPAvs0DPA
SL4.0ch01	76142758	76143051	76142837	0.7435	0.00100537	4dpa-H3K9Ac_unique	H3K9ac	4DPAvs0DPA
SL4.0ch01	76147752	76147984	76147877	0.57263	0.00158753	4dpa-H3K9Ac_unique	H3K9ac	4DPAvs0DPA
SL4.0ch01	76203074	76205404	76204329	1.93833	2.11405e-22	4dpa-H3K9Ac_unique	H3K9ac	4DPAvs0DPA
SL4.0ch01	76206455	76207814	76206610	0.83079	0.000163807	4dpa-H3K9Ac_unique	H3K9ac	4DPAvs0DPA
SL4.0ch01	76209365	76210947	76210767	1.48127	5.86504e-13	4dpa-H3K9Ac_unique	H3K9ac	4DPAvs0DPA
SL4.0ch01	76211225	76212413	76211627	1.82993	1.64465e-17	4dpa-H3K9Ac_unique	H3K9ac	4DPAvs0DPA
SL4.0ch01	76212943	76213263	76213046	1.34963	1.41252e-06	4dpa-H3K9Ac_unique	H3K9ac	4DPAvs0DPA
SL4.0ch01	76213524	76214297	76214000	1.09158	1.65849e-05	4dpa-H3K9Ac_unique	H3K9ac	4DPAvs0DPA
SL4.0ch01	76214538	76214768	76214654	0.94012	0.000159214	4dpa-H3K9Ac_unique	H3K9ac	4DPAvs0DPA
SL4.0ch01	76215256	76216967	76216704	1.3263	1.57095e-10	4dpa-H3K9Ac_unique	H3K9ac	4DPAvs0DPA
SL4.0ch01	76217240	76217754	76217630	1.37617	9.53548e-10	4dpa-H3K9Ac_unique	H3K9ac	4DPAvs0DPA
SL4.0ch01	76217998	76219091	76218871	1.33114	1.35917e-08	4dpa-H3K9Ac_unique	H3K9ac	4DPAvs0DPA
SL4.0ch01	76219558	76220849	76220147	1.38297	9.97992e-08	4dpa-H3K9Ac_unique	H3K9ac	4DPAvs0DPA
SL4.0ch01	76221191	76222079	76221522	1.25665	1.45272e-06	4dpa-H3K9Ac_unique	H3K9ac	4DPAvs0DPA
SL4.0ch01	76222414	76225689	76223228	0.951	9.66021e-06	4dpa-H3K9Ac_unique	H3K9ac	4DPAvs0DPA
SL4.0ch01	76226233	76227025	76226943	1.00777	9.94335e-05	4dpa-H3K9Ac_unique	H3K9ac	4DPAvs0DPA
SL4.0ch01	76227483	76229056	76228171	0.73117	0.000480629	4dpa-H3K9Ac_unique	H3K9ac	4DPAvs0DPA
SL4.0ch01	76229814	76231217	76230817	0.99715	6.89584e-05	4dpa-H3K9Ac_unique	H3K9ac	4DPAvs0DPA
SL4.0ch01	76240473	76241894	76241753	1.03728	4.70104e-06	4dpa-H3K9Ac_unique	H3K9ac	4DPAvs0DPA
SL4.0ch01	76246547	76246974	76246752	0.69073	0.000882505	4dpa-H3K9Ac_unique	H3K9ac	4DPAvs0DPA
SL4.0ch01	76247406	76248212	76248009	1.25439	4.90042e-06	4dpa-H3K9Ac_unique	H3K9ac	4DPAvs0DPA
SL4.0ch01	76248911	76249910	76249733	1.41235	9.45215e-08	4dpa-H3K9Ac_unique	H3K9ac	4DPAvs0DPA
SL4.0ch01	76250343	76250903	76250510	0.94449	5.84905e-05	4dpa-H3K9Ac_unique	H3K9ac	4DPAvs0DPA
SL4.0ch01	76268658	76269202	76268895	0.57626	0.00461438	4dpa-H3K9Ac_unique	H3K9ac	4DPAvs0DPA
SL4.0ch01	76269577	76269847	76269650	0.68328	0.00192304	4dpa-H3K9Ac_unique	H3K9ac	4DPAvs0DPA
SL4.0ch01	76270101	76270334	76270237	0.92415	0.000431928	4dpa-H3K9Ac_unique	H3K9ac	4DPAvs0DPA
SL4.0ch01	76273178	76274786	76273887	1.111	2.87004e-06	4dpa-H3K9Ac_unique	H3K9ac	4DPAvs0DPA
SL4.0ch01	76363810	76364672	76364577	0.66053	0.00245722	4dpa-H3K9Ac_unique	H3K9ac	4DPAvs0DPA
SL4.0ch01	76445046	76445700	76445513	1.01024	1.45032e-05	4dpa-H3K9Ac_unique	H3K9ac	4DPAvs0DPA
SL4.0ch01	76449052	76450600	76450224	0.59427	0.00302719	4dpa-H3K9Ac_unique	H3K9ac	4DPAvs0DPA
SL4.0ch01	76455469	76455832	76455657	0.59816	0.00156469	4dpa-H3K9Ac_unique	H3K9ac	4DPAvs0DPA
SL4.0ch01	76456199	76457368	76456543	1.11264	1.46945e-06	4dpa-H3K9Ac_unique	H3K9ac	4DPAvs0DPA
SL4.0ch01	76457631	76458205	76457886	0.89228	0.000431928	4dpa-H3K9Ac_unique	H3K9ac	4DPAvs0DPA
SL4.0ch01	76467101	76468322	76467855	0.52921	0.0046427	4dpa-H3K9Ac_unique	H3K9ac	4DPAvs0DPA
SL4.0ch01	76469635	76470313	76470245	0.83266	0.000181532	4dpa-H3K9Ac_unique	H3K9ac	4DPAvs0DPA
SL4.0ch01	76470847	76471398	76471167	0.787	0.00021531	4dpa-H3K9Ac_unique	H3K9ac	4DPAvs0DPA
SL4.0ch01	76471688	76472827	76472440	0.7473	0.000637755	4dpa-H3K9Ac_unique	H3K9ac	4DPAvs0DPA
SL4.0ch01	76513096	76513771	76513680	0.63719	0.00277647	4dpa-H3K9Ac_unique	H3K9ac	4DPAvs0DPA
SL4.0ch01	76580991	76581286	76581101	0.59281	0.00139161	4dpa-H3K9Ac_unique	H3K9ac	4DPAvs0DPA
SL4.0ch01	76655507	76657029	76655816	0.47699	0.0051644	4dpa-H3K9Ac_unique	H3K9ac	4DPAvs0DPA
SL4.0ch01	76660174	76660885	76660567	0.64265	0.00209185	4dpa-H3K9Ac_unique	H3K9ac	4DPAvs0DPA
SL4.0ch01	76703875	76704771	76704177	0.53786	0.00245636	4dpa-H3K9Ac_unique	H3K9ac	4DPAvs0DPA
SL4.0ch01	76712471	76713010	76712776	0.59862	0.00251611	4dpa-H3K9Ac_unique	H3K9ac	4DPAvs0DPA
SL4.0ch01	76714766	76715439	76715263	0.78969	6.65761e-05	4dpa-H3K9Ac_unique	H3K9ac	4DPAvs0DPA
SL4.0ch01	76715746	76716829	76716306	0.99119	7.71849e-08	4dpa-H3K9Ac_unique	H3K9ac	4DPAvs0DPA
SL4.0ch01	76965053	76965489	76965364	-0.43675	0.0081935	4dpa-H3K9Ac_unique	H3K9ac	4DPAvs0DPA
SL4.0ch01	77083252	77083534	77083402	-0.29772	0.00658495	4dpa-H3K9Ac_unique	H3K9ac	4DPAvs0DPA
SL4.0ch01	77106902	77107922	77107418	0.80466	9.09998e-05	4dpa-H3K9Ac_unique	H3K9ac	4DPAvs0DPA
SL4.0ch01	77108713	77108966	77108792	0.52258	0.00510684	4dpa-H3K9Ac_unique	H3K9ac	4DPAvs0DPA
SL4.0ch01	77191349	77191840	77191475	0.43088	0.00973932	4dpa-H3K9Ac_unique	H3K9ac	4DPAvs0DPA
SL4.0ch01	77208600	77212131	77209750	1.49871	5.69979e-11	4dpa-H3K9Ac_unique	H3K9ac	4DPAvs0DPA
SL4.0ch01	77397702	77398096	77397957	1.00127	0.000244383	4dpa-H3K9Ac_unique	H3K9ac	4DPAvs0DPA
SL4.0ch01	77402141	77403121	77403050	0.53995	0.00548953	4dpa-H3K9Ac_unique	H3K9ac	4DPAvs0DPA
SL4.0ch01	77423278	77424250	77423957	0.7225	0.000535964	4dpa-H3K9Ac_unique	H3K9ac	4DPAvs0DPA
SL4.0ch01	77433923	77434196	77434066	0.54871	0.00310293	4dpa-H3K9Ac_unique	H3K9ac	4DPAvs0DPA
SL4.0ch01	77434439	77434906	77434711	0.70328	1.80593e-05	4dpa-H3K9Ac_unique	H3K9ac	4DPAvs0DPA
SL4.0ch01	77474339	77475577	77474717	0.55708	0.00302018	4dpa-H3K9Ac_unique	H3K9ac	4DPAvs0DPA
SL4.0ch01	77475816	77476077	77475913	0.45261	0.0061112	4dpa-H3K9Ac_unique	H3K9ac	4DPAvs0DPA
SL4.0ch01	77499071	77500248	77499468	0.69167	0.000140663	4dpa-H3K9Ac_unique	H3K9ac	4DPAvs0DPA
SL4.0ch01	78009360	78009789	78009768	0.36054	0.00120323	4dpa-H3K9Ac_unique	H3K9ac	4DPAvs0DPA
SL4.0ch01	78019319	78019566	78019365	-0.5433	0.000981709	4dpa-H3K9Ac_unique	H3K9ac	4DPAvs0DPA
SL4.0ch01	78185106	78185406	78185199	0.54092	0.0091794	4dpa-H3K9Ac_unique	H3K9ac	4DPAvs0DPA
SL4.0ch01	78293194	78293617	78293385	0.60559	0.00396266	4dpa-H3K9Ac_unique	H3K9ac	4DPAvs0DPA
SL4.0ch01	78349347	78350380	78350173	0.58527	0.00351958	4dpa-H3K9Ac_unique	H3K9ac	4DPAvs0DPA
SL4.0ch01	78422372	78422960	78422917	0.71542	0.00366913	4dpa-H3K9Ac_unique	H3K9ac	4DPAvs0DPA
SL4.0ch01	78434806	78436358	78435985	0.79165	4.73285e-06	4dpa-H3K9Ac_unique	H3K9ac	4DPAvs0DPA
SL4.0ch01	78510169	78510593	78510299	0.41591	0.00882114	4dpa-H3K9Ac_unique	H3K9ac	4DPAvs0DPA
SL4.0ch01	78779611	78780840	78780597	0.56129	0.000969682	4dpa-H3K9Ac_unique	H3K9ac	4DPAvs0DPA
SL4.0ch01	78950588	78953153	78952795	1.48972	6.323e-11	4dpa-H3K9Ac_unique	H3K9ac	4DPAvs0DPA
SL4.0ch01	79007995	79008586	79008384	0.64827	0.00106087	4dpa-H3K9Ac_unique	H3K9ac	4DPAvs0DPA
SL4.0ch01	79008865	79009642	79009108	0.72739	0.00038368	4dpa-H3K9Ac_unique	H3K9ac	4DPAvs0DPA
SL4.0ch01	79223676	79225322	79224584	0.84609	9.66959e-05	4dpa-H3K9Ac_unique	H3K9ac	4DPAvs0DPA
SL4.0ch01	79226145	79226541	79226338	0.74439	0.00112976	4dpa-H3K9Ac_unique	H3K9ac	4DPAvs0DPA
SL4.0ch01	79226779	79227309	79227058	0.63403	0.00418465	4dpa-H3K9Ac_unique	H3K9ac	4DPAvs0DPA
SL4.0ch01	79243896	79244677	79243957	0.46483	0.00716922	4dpa-H3K9Ac_unique	H3K9ac	4DPAvs0DPA
SL4.0ch01	79245394	79246085	79245434	0.51171	0.00588547	4dpa-H3K9Ac_unique	H3K9ac	4DPAvs0DPA
SL4.0ch01	79425448	79426470	79426134	0.62382	0.00151984	4dpa-H3K9Ac_unique	H3K9ac	4DPAvs0DPA
SL4.0ch01	79460442	79460679	79460558	0.35467	0.00922823	4dpa-H3K9Ac_unique	H3K9ac	4DPAvs0DPA
SL4.0ch01	79496908	79497850	79497505	0.60871	0.00243129	4dpa-H3K9Ac_unique	H3K9ac	4DPAvs0DPA
SL4.0ch01	79512451	79513285	79513116	0.41534	0.00905027	4dpa-H3K9Ac_unique	H3K9ac	4DPAvs0DPA
SL4.0ch01	79549136	79549426	79549426	0.58933	0.00251611	4dpa-H3K9Ac_unique	H3K9ac	4DPAvs0DPA
SL4.0ch01	79549692	79550175	79549698	0.40567	0.0091604	4dpa-H3K9Ac_unique	H3K9ac	4DPAvs0DPA
SL4.0ch01	79725493	79725794	79725641	0.69683	0.00265028	4dpa-H3K9Ac_unique	H3K9ac	4DPAvs0DPA
SL4.0ch01	79800274	79802058	79801829	0.82735	0.000524436	4dpa-H3K9Ac_unique	H3K9ac	4DPAvs0DPA
SL4.0ch01	79950941	79952023	79951526	0.39059	0.00651517	4dpa-H3K9Ac_unique	H3K9ac	4DPAvs0DPA
SL4.0ch01	79971279	79971979	79971870	0.72878	0.0024045	4dpa-H3K9Ac_unique	H3K9ac	4DPAvs0DPA
SL4.0ch01	80015380	80016052	80015943	0.54602	0.00212607	4dpa-H3K9Ac_unique	H3K9ac	4DPAvs0DPA
SL4.0ch01	80038320	80039590	80038642	0.45427	0.00934466	4dpa-H3K9Ac_unique	H3K9ac	4DPAvs0DPA
SL4.0ch01	80116636	80116918	80116756	0.59033	0.00283837	4dpa-H3K9Ac_unique	H3K9ac	4DPAvs0DPA
SL4.0ch01	80200069	80200300	80200160	0.6141	0.00157952	4dpa-H3K9Ac_unique	H3K9ac	4DPAvs0DPA
SL4.0ch01	80206276	80207282	80206842	0.99735	6.20936e-05	4dpa-H3K9Ac_unique	H3K9ac	4DPAvs0DPA
SL4.0ch01	80208233	80208576	80208553	0.6742	0.00499768	4dpa-H3K9Ac_unique	H3K9ac	4DPAvs0DPA
SL4.0ch01	80296476	80297270	80297153	0.27838	0.00850503	4dpa-H3K9Ac_unique	H3K9ac	4DPAvs0DPA
SL4.0ch01	80410344	80410832	80410488	0.60036	0.00478509	4dpa-H3K9Ac_unique	H3K9ac	4DPAvs0DPA
SL4.0ch01	80411661	80412002	80411770	0.55497	0.00620078	4dpa-H3K9Ac_unique	H3K9ac	4DPAvs0DPA
SL4.0ch01	80413157	80414192	80413611	0.62382	0.00151984	4dpa-H3K9Ac_unique	H3K9ac	4DPAvs0DPA
SL4.0ch01	80439254	80439958	80439614	0.71325	4.26752e-05	4dpa-H3K9Ac_unique	H3K9ac	4DPAvs0DPA
SL4.0ch01	80504454	80505230	80505180	0.3524	0.00762472	4dpa-H3K9Ac_unique	H3K9ac	4DPAvs0DPA
SL4.0ch01	80534670	80535597	80535050	0.80598	0.000209577	4dpa-H3K9Ac_unique	H3K9ac	4DPAvs0DPA
SL4.0ch01	80615028	80615447	80615181	0.47292	0.00703949	4dpa-H3K9Ac_unique	H3K9ac	4DPAvs0DPA
SL4.0ch01	80617178	80617508	80617263	0.79791	0.00134896	4dpa-H3K9Ac_unique	H3K9ac	4DPAvs0DPA
SL4.0ch01	80730065	80730999	80730729	0.80445	0.000133185	4dpa-H3K9Ac_unique	H3K9ac	4DPAvs0DPA
SL4.0ch01	80761628	80763005	80762518	0.48061	0.0051644	4dpa-H3K9Ac_unique	H3K9ac	4DPAvs0DPA
SL4.0ch01	80868165	80868604	80868491	0.44713	0.00845427	4dpa-H3K9Ac_unique	H3K9ac	4DPAvs0DPA
SL4.0ch01	80870501	80870802	80870701	0.66265	0.000109736	4dpa-H3K9Ac_unique	H3K9ac	4DPAvs0DPA
SL4.0ch01	80918710	80919031	80918757	0.56537	0.006988	4dpa-H3K9Ac_unique	H3K9ac	4DPAvs0DPA
SL4.0ch01	80926222	80926666	80926363	0.64199	0.000167797	4dpa-H3K9Ac_unique	H3K9ac	4DPAvs0DPA
SL4.0ch01	81063429	81063675	81063647	-0.45642	0.0022722	4dpa-H3K9Ac_unique	H3K9ac	4DPAvs0DPA
SL4.0ch01	81172964	81173198	81172994	-0.59209	0.00433755	4dpa-H3K9Ac_unique	H3K9ac	4DPAvs0DPA
SL4.0ch01	81307246	81307498	81307301	0.47938	0.00195561	4dpa-H3K9Ac_unique	H3K9ac	4DPAvs0DPA
SL4.0ch01	81314117	81315586	81314600	0.67538	0.000824272	4dpa-H3K9Ac_unique	H3K9ac	4DPAvs0DPA
SL4.0ch01	81448761	81449521	81449082	0.51519	0.00376033	4dpa-H3K9Ac_unique	H3K9ac	4DPAvs0DPA
SL4.0ch01	81585942	81587121	81586900	0.62734	0.00200502	4dpa-H3K9Ac_unique	H3K9ac	4DPAvs0DPA
SL4.0ch01	81604815	81605796	81605465	0.93361	2.61308e-05	4dpa-H3K9Ac_unique	H3K9ac	4DPAvs0DPA
SL4.0ch01	81660053	81660497	81660435	0.55497	0.00620078	4dpa-H3K9Ac_unique	H3K9ac	4DPAvs0DPA
SL4.0ch01	81756403	81757546	81756827	0.63543	0.00226147	4dpa-H3K9Ac_unique	H3K9ac	4DPAvs0DPA
SL4.0ch01	81768520	81769152	81769038	0.87662	5.80988e-05	4dpa-H3K9Ac_unique	H3K9ac	4DPAvs0DPA
SL4.0ch01	81769548	81770545	81770042	0.70712	0.000288964	4dpa-H3K9Ac_unique	H3K9ac	4DPAvs0DPA
SL4.0ch01	81770980	81773147	81772678	0.44057	0.00716313	4dpa-H3K9Ac_unique	H3K9ac	4DPAvs0DPA
SL4.0ch01	81801931	81802318	81802038	0.49863	0.00613803	4dpa-H3K9Ac_unique	H3K9ac	4DPAvs0DPA
SL4.0ch01	81999639	82001070	82000783	0.81046	0.000169674	4dpa-H3K9Ac_unique	H3K9ac	4DPAvs0DPA
SL4.0ch01	82032072	82033091	82032616	0.81412	0.000891767	4dpa-H3K9Ac_unique	H3K9ac	4DPAvs0DPA
SL4.0ch01	82048641	82049786	82049573	0.46884	0.00832555	4dpa-H3K9Ac_unique	H3K9ac	4DPAvs0DPA
SL4.0ch01	82055827	82056479	82056047	0.77045	7.57084e-05	4dpa-H3K9Ac_unique	H3K9ac	4DPAvs0DPA
SL4.0ch01	82229132	82230350	82229296	0.61504	0.00184633	4dpa-H3K9Ac_unique	H3K9ac	4DPAvs0DPA
SL4.0ch01	82277979	82278276	82278155	-0.84257	5.70943e-05	4dpa-H3K9Ac_unique	H3K9ac	4DPAvs0DPA
SL4.0ch01	82423591	82423918	82423654	0.23414	0.00735232	4dpa-H3K9Ac_unique	H3K9ac	4DPAvs0DPA
SL4.0ch01	82531125	82532215	82532001	0.5402	0.00310293	4dpa-H3K9Ac_unique	H3K9ac	4DPAvs0DPA
SL4.0ch01	82665938	82666768	82666534	0.36244	0.00922823	4dpa-H3K9Ac_unique	H3K9ac	4DPAvs0DPA
SL4.0ch01	82846018	82846381	82846252	0.65081	0.000529172	4dpa-H3K9Ac_unique	H3K9ac	4DPAvs0DPA
SL4.0ch01	82999088	82999509	82999226	0.36908	0.00762472	4dpa-H3K9Ac_unique	H3K9ac	4DPAvs0DPA
SL4.0ch01	83007885	83008137	83008006	0.60871	0.00243129	4dpa-H3K9Ac_unique	H3K9ac	4DPAvs0DPA
SL4.0ch01	83061018	83061950	83061539	0.65851	0.0015128	4dpa-H3K9Ac_unique	H3K9ac	4DPAvs0DPA
SL4.0ch01	83062239	83062655	83062436	0.63003	0.00177899	4dpa-H3K9Ac_unique	H3K9ac	4DPAvs0DPA
SL4.0ch01	83169152	83169603	83169160	0.76197	0.0014264	4dpa-H3K9Ac_unique	H3K9ac	4DPAvs0DPA
SL4.0ch01	83227798	83228187	83228055	-0.37047	0.00870861	4dpa-H3K9Ac_unique	H3K9ac	4DPAvs0DPA
SL4.0ch01	83400725	83401478	83401323	0.48742	0.00327415	4dpa-H3K9Ac_unique	H3K9ac	4DPAvs0DPA
SL4.0ch01	83406010	83406577	83406210	0.87337	9.88322e-06	4dpa-H3K9Ac_unique	H3K9ac	4DPAvs0DPA
SL4.0ch01	83412482	83413194	83412889	0.43245	0.008702	4dpa-H3K9Ac_unique	H3K9ac	4DPAvs0DPA
SL4.0ch01	83452033	83452469	83452209	0.60375	0.00615114	4dpa-H3K9Ac_unique	H3K9ac	4DPAvs0DPA
SL4.0ch01	83535858	83536304	83536143	0.5234	0.00442436	4dpa-H3K9Ac_unique	H3K9ac	4DPAvs0DPA
SL4.0ch01	83548858	83549529	83549379	0.4244	0.00961161	4dpa-H3K9Ac_unique	H3K9ac	4DPAvs0DPA
SL4.0ch01	83549890	83550402	83550132	0.47651	0.00626089	4dpa-H3K9Ac_unique	H3K9ac	4DPAvs0DPA
SL4.0ch01	83748975	83750863	83749239	0.69445	0.000381228	4dpa-H3K9Ac_unique	H3K9ac	4DPAvs0DPA
SL4.0ch01	83770454	83770896	83770823	0.52782	0.00522562	4dpa-H3K9Ac_unique	H3K9ac	4DPAvs0DPA
SL4.0ch01	83854307	83854544	83854531	0.67451	0.000768675	4dpa-H3K9Ac_unique	H3K9ac	4DPAvs0DPA
SL4.0ch01	83856607	83857056	83856859	0.58227	0.0042278	4dpa-H3K9Ac_unique	H3K9ac	4DPAvs0DPA
SL4.0ch01	83898913	83900276	83900060	0.58705	0.00204941	4dpa-H3K9Ac_unique	H3K9ac	4DPAvs0DPA
SL4.0ch01	83900557	83900950	83900687	0.51721	0.0060129	4dpa-H3K9Ac_unique	H3K9ac	4DPAvs0DPA
SL4.0ch01	83907161	83907814	83907504	0.51434	0.00432198	4dpa-H3K9Ac_unique	H3K9ac	4DPAvs0DPA
SL4.0ch01	83908178	83908914	83908531	0.44863	0.00684131	4dpa-H3K9Ac_unique	H3K9ac	4DPAvs0DPA
SL4.0ch01	83967771	83968916	83968066	0.40505	0.00831847	4dpa-H3K9Ac_unique	H3K9ac	4DPAvs0DPA
SL4.0ch01	83974130	83974819	83974606	0.45007	0.00777653	4dpa-H3K9Ac_unique	H3K9ac	4DPAvs0DPA
SL4.0ch01	83983168	83983831	83983650	0.76302	0.000801579	4dpa-H3K9Ac_unique	H3K9ac	4DPAvs0DPA
SL4.0ch01	83984066	83985027	83984287	0.57497	0.00321418	4dpa-H3K9Ac_unique	H3K9ac	4DPAvs0DPA
SL4.0ch01	83985325	83986155	83985496	0.68625	0.000555765	4dpa-H3K9Ac_unique	H3K9ac	4DPAvs0DPA
SL4.0ch01	83999593	83999913	83999849	0.75521	0.0032966	4dpa-H3K9Ac_unique	H3K9ac	4DPAvs0DPA
SL4.0ch01	84000912	84001365	84001077	0.8742	0.000999374	4dpa-H3K9Ac_unique	H3K9ac	4DPAvs0DPA
SL4.0ch01	84016840	84017319	84016905	0.85287	0.000622782	4dpa-H3K9Ac_unique	H3K9ac	4DPAvs0DPA
SL4.0ch01	84057610	84058855	84058301	0.79852	0.00018128	4dpa-H3K9Ac_unique	H3K9ac	4DPAvs0DPA
SL4.0ch01	84084419	84084833	84084532	0.86252	0.000168336	4dpa-H3K9Ac_unique	H3K9ac	4DPAvs0DPA
SL4.0ch01	84094613	84096109	84095023	0.49731	0.00320195	4dpa-H3K9Ac_unique	H3K9ac	4DPAvs0DPA
SL4.0ch01	84146179	84146856	84146627	0.64935	0.00421776	4dpa-H3K9Ac_unique	H3K9ac	4DPAvs0DPA
SL4.0ch01	84179648	84180677	84179794	0.48387	0.0079192	4dpa-H3K9Ac_unique	H3K9ac	4DPAvs0DPA
SL4.0ch01	84282035	84282662	84282406	0.63131	0.00208063	4dpa-H3K9Ac_unique	H3K9ac	4DPAvs0DPA
SL4.0ch01	84423830	84424771	84424553	0.49587	0.00690692	4dpa-H3K9Ac_unique	H3K9ac	4DPAvs0DPA
SL4.0ch01	84449975	84450909	84450170	0.77418	0.0014264	4dpa-H3K9Ac_unique	H3K9ac	4DPAvs0DPA
SL4.0ch01	84451242	84451657	84451516	0.62734	0.00200502	4dpa-H3K9Ac_unique	H3K9ac	4DPAvs0DPA
SL4.0ch01	84452101	84452378	84452213	0.45066	0.00600682	4dpa-H3K9Ac_unique	H3K9ac	4DPAvs0DPA
SL4.0ch01	84452871	84454270	84453914	0.63803	0.000619093	4dpa-H3K9Ac_unique	H3K9ac	4DPAvs0DPA
SL4.0ch01	84464886	84466007	84465066	0.7031	0.00175571	4dpa-H3K9Ac_unique	H3K9ac	4DPAvs0DPA
SL4.0ch01	84491834	84493705	84493303	1.68972	1.10535e-14	4dpa-H3K9Ac_unique	H3K9ac	4DPAvs0DPA
SL4.0ch01	84494207	84494506	84494269	1.06353	1.2341e-05	4dpa-H3K9Ac_unique	H3K9ac	4DPAvs0DPA
SL4.0ch01	84495280	84497044	84495927	0.97871	1.61423e-05	4dpa-H3K9Ac_unique	H3K9ac	4DPAvs0DPA
SL4.0ch01	84602399	84602673	84602612	1.1672	5.53983e-06	4dpa-H3K9Ac_unique	H3K9ac	4DPAvs0DPA
SL4.0ch01	84603244	84604497	84603416	1.36839	1.03966e-07	4dpa-H3K9Ac_unique	H3K9ac	4DPAvs0DPA
SL4.0ch01	84604800	84605686	84605509	1.20753	1.41053e-06	4dpa-H3K9Ac_unique	H3K9ac	4DPAvs0DPA
SL4.0ch01	84605942	84606323	84606131	0.78309	0.000229374	4dpa-H3K9Ac_unique	H3K9ac	4DPAvs0DPA
SL4.0ch01	84662803	84663303	84663096	0.48129	0.00690692	4dpa-H3K9Ac_unique	H3K9ac	4DPAvs0DPA
SL4.0ch01	84683729	84685324	84684992	1.04377	3.49087e-06	4dpa-H3K9Ac_unique	H3K9ac	4DPAvs0DPA
SL4.0ch01	84715601	84715952	84715760	0.46446	0.00382323	4dpa-H3K9Ac_unique	H3K9ac	4DPAvs0DPA
SL4.0ch01	84771965	84772557	84772356	-0.46173	0.0036276	4dpa-H3K9Ac_unique	H3K9ac	4DPAvs0DPA
SL4.0ch01	84867356	84868218	84867911	0.35872	0.00897779	4dpa-H3K9Ac_unique	H3K9ac	4DPAvs0DPA
SL4.0ch01	84881304	84881659	84881379	-0.44387	0.00805807	4dpa-H3K9Ac_unique	H3K9ac	4DPAvs0DPA
SL4.0ch01	84927587	84927927	84927671	0.57497	0.00321418	4dpa-H3K9Ac_unique	H3K9ac	4DPAvs0DPA
SL4.0ch01	84928276	84928956	84928725	0.41424	0.00821506	4dpa-H3K9Ac_unique	H3K9ac	4DPAvs0DPA
SL4.0ch01	84933179	84934321	84933841	0.57057	0.00302719	4dpa-H3K9Ac_unique	H3K9ac	4DPAvs0DPA
SL4.0ch01	85058010	85058250	85058150	0.68325	0.00299916	4dpa-H3K9Ac_unique	H3K9ac	4DPAvs0DPA
SL4.0ch01	85428350	85428634	85428589	0.52944	0.00548953	4dpa-H3K9Ac_unique	H3K9ac	4DPAvs0DPA
SL4.0ch01	85429141	85429723	85429312	0.63109	0.00350213	4dpa-H3K9Ac_unique	H3K9ac	4DPAvs0DPA
SL4.0ch01	85437515	85437945	85437762	0.44863	0.00961161	4dpa-H3K9Ac_unique	H3K9ac	4DPAvs0DPA
SL4.0ch01	85438214	85438560	85438502	0.58581	0.00156469	4dpa-H3K9Ac_unique	H3K9ac	4DPAvs0DPA
SL4.0ch01	85582991	85583562	85583295	0.50031	0.00677149	4dpa-H3K9Ac_unique	H3K9ac	4DPAvs0DPA
SL4.0ch01	85615100	85617589	85616935	0.57696	0.00144024	4dpa-H3K9Ac_unique	H3K9ac	4DPAvs0DPA
SL4.0ch01	85857268	85858831	85858157	1.02927	3.85272e-07	4dpa-H3K9Ac_unique	H3K9ac	4DPAvs0DPA
SL4.0ch01	85893604	85894041	85893936	0.43351	0.00986332	4dpa-H3K9Ac_unique	H3K9ac	4DPAvs0DPA
SL4.0ch01	85894302	85894777	85894636	0.50965	2.07818e-05	4dpa-H3K9Ac_unique	H3K9ac	4DPAvs0DPA
SL4.0ch01	85929057	85929698	85929339	0.59154	0.00204941	4dpa-H3K9Ac_unique	H3K9ac	4DPAvs0DPA
SL4.0ch01	85930085	85930612	85930189	0.60119	0.00134326	4dpa-H3K9Ac_unique	H3K9ac	4DPAvs0DPA
SL4.0ch01	86093321	86093781	86093537	0.44476	0.00832555	4dpa-H3K9Ac_unique	H3K9ac	4DPAvs0DPA
SL4.0ch01	86095257	86095735	86095385	0.48886	0.00954034	4dpa-H3K9Ac_unique	H3K9ac	4DPAvs0DPA
SL4.0ch01	86099873	86100539	86100044	0.47854	0.00374568	4dpa-H3K9Ac_unique	H3K9ac	4DPAvs0DPA
SL4.0ch01	86128872	86130231	86129339	0.41085	0.00476483	4dpa-H3K9Ac_unique	H3K9ac	4DPAvs0DPA
SL4.0ch01	86208181	86208658	86208588	0.44741	0.00331209	4dpa-H3K9Ac_unique	H3K9ac	4DPAvs0DPA
SL4.0ch01	86213689	86214886	86214712	0.54197	0.00431321	4dpa-H3K9Ac_unique	H3K9ac	4DPAvs0DPA
SL4.0ch01	86218519	86218886	86218536	0.47951	0.0079192	4dpa-H3K9Ac_unique	H3K9ac	4DPAvs0DPA
SL4.0ch01	86229776	86230182	86230069	0.43283	0.00695074	4dpa-H3K9Ac_unique	H3K9ac	4DPAvs0DPA
SL4.0ch01	86231994	86232231	86232095	0.44311	0.0038331	4dpa-H3K9Ac_unique	H3K9ac	4DPAvs0DPA
SL4.0ch01	86233322	86234716	86234076	0.80767	0.000330877	4dpa-H3K9Ac_unique	H3K9ac	4DPAvs0DPA
SL4.0ch01	86527039	86528039	86527295	0.47257	0.00427871	4dpa-H3K9Ac_unique	H3K9ac	4DPAvs0DPA
SL4.0ch01	86540215	86540632	86540277	0.53008	0.00976819	4dpa-H3K9Ac_unique	H3K9ac	4DPAvs0DPA
SL4.0ch01	86550674	86551224	86550940	1.39022	2.34171e-07	4dpa-H3K9Ac_unique	H3K9ac	4DPAvs0DPA
SL4.0ch01	86551533	86551884	86551625	1.17926	4.89746e-07	4dpa-H3K9Ac_unique	H3K9ac	4DPAvs0DPA
SL4.0ch01	86557392	86558086	86557590	0.49256	0.00844473	4dpa-H3K9Ac_unique	H3K9ac	4DPAvs0DPA
SL4.0ch01	86615550	86615835	86615598	-0.22597	0.00335555	4dpa-H3K9Ac_unique	H3K9ac	4DPAvs0DPA
SL4.0ch01	86658555	86658956	86658616	0.634	0.00234639	4dpa-H3K9Ac_unique	H3K9ac	4DPAvs0DPA
SL4.0ch01	86659976	86660393	86660340	0.47364	0.00876197	4dpa-H3K9Ac_unique	H3K9ac	4DPAvs0DPA
SL4.0ch01	86665207	86665486	86665344	-0.17399	0.00921837	4dpa-H3K9Ac_unique	H3K9ac	4DPAvs0DPA
SL4.0ch01	86689839	86690535	86690174	0.58655	0.00385631	4dpa-H3K9Ac_unique	H3K9ac	4DPAvs0DPA
SL4.0ch01	86881456	86883790	86882418	0.42828	0.00592459	4dpa-H3K9Ac_unique	H3K9ac	4DPAvs0DPA
SL4.0ch01	86897072	86897374	86897215	0.35435	0.00464199	4dpa-H3K9Ac_unique	H3K9ac	4DPAvs0DPA
SL4.0ch01	87210625	87210962	87210804	0.29771	0.00581322	4dpa-H3K9Ac_unique	H3K9ac	4DPAvs0DPA
SL4.0ch01	87218918	87220055	87219641	0.44079	0.00777653	4dpa-H3K9Ac_unique	H3K9ac	4DPAvs0DPA
SL4.0ch01	87265030	87265432	87265082	-0.49302	0.00342898	4dpa-H3K9Ac_unique	H3K9ac	4DPAvs0DPA
SL4.0ch01	87477511	87480617	87478630	1.38058	2.30224e-10	4dpa-H3K9Ac_unique	H3K9ac	4DPAvs0DPA
SL4.0ch01	87481110	87484613	87481613	1.81952	2.77658e-17	4dpa-H3K9Ac_unique	H3K9ac	4DPAvs0DPA
SL4.0ch01	87486182	87487211	87486333	1.15936	3.13757e-05	4dpa-H3K9Ac_unique	H3K9ac	4DPAvs0DPA
SL4.0ch01	87490702	87491377	87491138	0.73972	0.00105987	4dpa-H3K9Ac_unique	H3K9ac	4DPAvs0DPA
SL4.0ch01	87520605	87523056	87521294	0.74688	7.68579e-05	4dpa-H3K9Ac_unique	H3K9ac	4DPAvs0DPA
SL4.0ch01	87589325	87590425	87589698	0.57599	0.00114145	4dpa-H3K9Ac_unique	H3K9ac	4DPAvs0DPA
SL4.0ch01	87687381	87688621	87688233	0.81786	3.567e-05	4dpa-H3K9Ac_unique	H3K9ac	4DPAvs0DPA
SL4.0ch01	87692933	87693339	87693092	0.53289	0.00732819	4dpa-H3K9Ac_unique	H3K9ac	4DPAvs0DPA
SL4.0ch01	87792309	87792655	87792335	0.52365	0.00976819	4dpa-H3K9Ac_unique	H3K9ac	4DPAvs0DPA
SL4.0ch01	87796140	87796740	87796459	0.71332	0.00207554	4dpa-H3K9Ac_unique	H3K9ac	4DPAvs0DPA
SL4.0ch01	87960861	87962212	87961946	1.07969	1.90659e-06	4dpa-H3K9Ac_unique	H3K9ac	4DPAvs0DPA
SL4.0ch01	87965844	87966243	87965976	0.65502	0.000568417	4dpa-H3K9Ac_unique	H3K9ac	4DPAvs0DPA
SL4.0ch01	87982520	87982779	87982709	0.64569	0.000421085	4dpa-H3K9Ac_unique	H3K9ac	4DPAvs0DPA
SL4.0ch01	88006720	88007185	88006750	0.57717	0.00589791	4dpa-H3K9Ac_unique	H3K9ac	4DPAvs0DPA
SL4.0ch01	88099644	88100208	88099763	0.51906	0.00534262	4dpa-H3K9Ac_unique	H3K9ac	4DPAvs0DPA
SL4.0ch01	88234815	88235270	88235233	0.66017	0.00119336	4dpa-H3K9Ac_unique	H3K9ac	4DPAvs0DPA
SL4.0ch01	88270847	88271400	88270904	0.45763	0.00590063	4dpa-H3K9Ac_unique	H3K9ac	4DPAvs0DPA
SL4.0ch01	88378032	88379333	88378542	0.63621	0.000120175	4dpa-H3K9Ac_unique	H3K9ac	4DPAvs0DPA
SL4.0ch01	88412433	88413480	88412798	0.81392	0.0004394	4dpa-H3K9Ac_unique	H3K9ac	4DPAvs0DPA
SL4.0ch01	88694203	88694712	88694660	0.59154	0.00204941	4dpa-H3K9Ac_unique	H3K9ac	4DPAvs0DPA
SL4.0ch01	88702866	88703116	88702960	0.8082	0.000949614	4dpa-H3K9Ac_unique	H3K9ac	4DPAvs0DPA
SL4.0ch01	88703442	88705155	88703973	1.50575	3.34319e-11	4dpa-H3K9Ac_unique	H3K9ac	4DPAvs0DPA
SL4.0ch01	88709448	88709907	88709645	0.58996	0.000981981	4dpa-H3K9Ac_unique	H3K9ac	4DPAvs0DPA
SL4.0ch01	88725626	88725920	88725850	-0.73596	8.6289e-05	4dpa-H3K9Ac_unique	H3K9ac	4DPAvs0DPA
SL4.0ch01	88820588	88821087	88820729	0.31858	0.00330814	4dpa-H3K9Ac_unique	H3K9ac	4DPAvs0DPA
SL4.0ch01	88962829	88963357	88963221	0.57539	0.0036231	4dpa-H3K9Ac_unique	H3K9ac	4DPAvs0DPA
SL4.0ch01	88988861	88989206	88989160	-0.535	0.00574211	4dpa-H3K9Ac_unique	H3K9ac	4DPAvs0DPA
SL4.0ch01	89106411	89107954	89106767	0.6262	4.91459e-06	4dpa-H3K9Ac_unique	H3K9ac	4DPAvs0DPA
SL4.0ch01	89171904	89172559	89172072	0.57561	0.00351958	4dpa-H3K9Ac_unique	H3K9ac	4DPAvs0DPA
SL4.0ch01	89237325	89238363	89237859	0.32686	0.00892881	4dpa-H3K9Ac_unique	H3K9ac	4DPAvs0DPA
SL4.0ch01	89254900	89255245	89254966	0.469	0.0079192	4dpa-H3K9Ac_unique	H3K9ac	4DPAvs0DPA
SL4.0ch01	89258956	89259414	89259248	0.8954	0.000573626	4dpa-H3K9Ac_unique	H3K9ac	4DPAvs0DPA
SL4.0ch01	89264664	89266106	89265766	0.95795	9.66021e-06	4dpa-H3K9Ac_unique	H3K9ac	4DPAvs0DPA
SL4.0ch01	89270992	89271390	89271139	0.63376	0.00439695	4dpa-H3K9Ac_unique	H3K9ac	4DPAvs0DPA
SL4.0ch01	89350536	89351244	89350689	0.87767	0.000246064	4dpa-H3K9Ac_unique	H3K9ac	4DPAvs0DPA
SL4.0ch01	89361518	89361764	89361737	0.51298	0.00810929	4dpa-H3K9Ac_unique	H3K9ac	4DPAvs0DPA
SL4.0ch01	89479677	89479963	89479815	-0.5525	0.00245929	4dpa-H3K9Ac_unique	H3K9ac	4DPAvs0DPA
SL4.0ch01	89562680	89563474	89563167	0.67692	0.00192304	4dpa-H3K9Ac_unique	H3K9ac	4DPAvs0DPA
SL4.0ch01	89640876	89641143	89640999	0.50066	0.00876197	4dpa-H3K9Ac_unique	H3K9ac	4DPAvs0DPA
SL4.0ch01	89641699	89642054	89641924	0.50408	0.00844473	4dpa-H3K9Ac_unique	H3K9ac	4DPAvs0DPA
SL4.0ch01	89693882	89695269	89694526	0.50851	0.00393649	4dpa-H3K9Ac_unique	H3K9ac	4DPAvs0DPA
SL4.0ch01	89716234	89717557	89716624	0.43846	0.00882114	4dpa-H3K9Ac_unique	H3K9ac	4DPAvs0DPA
SL4.0ch01	89725207	89725896	89725574	0.52777	0.00620078	4dpa-H3K9Ac_unique	H3K9ac	4DPAvs0DPA
SL4.0ch01	89758106	89759164	89758974	0.25733	0.00647041	4dpa-H3K9Ac_unique	H3K9ac	4DPAvs0DPA
SL4.0ch01	89808067	89808429	89808202	0.53687	0.00510684	4dpa-H3K9Ac_unique	H3K9ac	4DPAvs0DPA
SL4.0ch01	89837398	89837702	89837489	0.60304	0.00880951	4dpa-H3K9Ac_unique	H3K9ac	4DPAvs0DPA
SL4.0ch01	89927148	89929866	89929576	1.39887	6.1697e-12	4dpa-H3K9Ac_unique	H3K9ac	4DPAvs0DPA
SL4.0ch01	89930379	89930629	89930582	0.50552	0.00732819	4dpa-H3K9Ac_unique	H3K9ac	4DPAvs0DPA
SL4.0ch01	90003388	90003632	90003560	-0.65149	9.20812e-05	4dpa-H3K9Ac_unique	H3K9ac	4DPAvs0DPA
SL4.0ch01	90135594	90136021	90135757	0.56872	0.00136974	4dpa-H3K9Ac_unique	H3K9ac	4DPAvs0DPA
SL4.0ch01	90167103	90167930	90167412	0.70942	0.000340501	4dpa-H3K9Ac_unique	H3K9ac	4DPAvs0DPA
SL4.0ch01	90335935	90336282	90336013	-0.41331	0.00514442	4dpa-H3K9Ac_unique	H3K9ac	4DPAvs0DPA
SL4.0ch01	90529726	90530146	90530081	0.83936	1.18018e-06	4dpa-H3K9Ac_unique	H3K9ac	4DPAvs0DPA
SL4.0ch01	90538205	90538680	90538555	0.52419	0.0045342	4dpa-H3K9Ac_unique	H3K9ac	4DPAvs0DPA
SL4.0ch01	90539315	90540083	90539374	0.587	0.00448709	4dpa-H3K9Ac_unique	H3K9ac	4DPAvs0DPA
SL4.0ch01	90575510	90576163	90576125	0.39055	0.00861452	4dpa-H3K9Ac_unique	H3K9ac	4DPAvs0DPA
SL4.0ch01	90576482	90576793	90576521	0.50123	0.00402333	4dpa-H3K9Ac_unique	H3K9ac	4DPAvs0DPA
SL4.0ch01	90577907	90578401	90578266	0.64387	0.000984443	4dpa-H3K9Ac_unique	H3K9ac	4DPAvs0DPA
SL4.0ch01	90694882	90696187	90695181	0.42163	0.00746591	4dpa-H3K9Ac_unique	H3K9ac	4DPAvs0DPA
SL4.0ch02	7616634	7617154	7616816	0.20632	0.00932141	4dpa-H3K9Ac_unique	H3K9ac	4DPAvs0DPA
SL4.0ch02	14076075	14076779	14076481	0.43123	0.0058346	4dpa-H3K9Ac_unique	H3K9ac	4DPAvs0DPA
SL4.0ch02	14570213	14571714	14570875	0.49657	0.00393649	4dpa-H3K9Ac_unique	H3K9ac	4DPAvs0DPA
SL4.0ch02	17468827	17469643	17468914	0.54582	0.00486403	4dpa-H3K9Ac_unique	H3K9ac	4DPAvs0DPA
SL4.0ch02	17471415	17472069	17471701	0.587	0.00448709	4dpa-H3K9Ac_unique	H3K9ac	4DPAvs0DPA
SL4.0ch02	18735183	18735560	18735520	-0.48418	0.00936275	4dpa-H3K9Ac_unique	H3K9ac	4DPAvs0DPA
SL4.0ch02	20625373	20626709	20625931	0.62258	0.00255277	4dpa-H3K9Ac_unique	H3K9ac	4DPAvs0DPA
SL4.0ch02	23869614	23870069	23869696	0.47569	0.00891397	4dpa-H3K9Ac_unique	H3K9ac	4DPAvs0DPA
SL4.0ch02	25292596	25293321	25292805	0.61676	0.00396266	4dpa-H3K9Ac_unique	H3K9ac	4DPAvs0DPA
SL4.0ch02	25325044	25326972	25326726	0.55157	0.0036231	4dpa-H3K9Ac_unique	H3K9ac	4DPAvs0DPA
SL4.0ch02	25327589	25330747	25330585	0.79239	0.000128462	4dpa-H3K9Ac_unique	H3K9ac	4DPAvs0DPA
SL4.0ch02	25380368	25381122	25380839	0.92579	9.23514e-05	4dpa-H3K9Ac_unique	H3K9ac	4DPAvs0DPA
SL4.0ch02	25381395	25384247	25381552	0.67451	0.000768675	4dpa-H3K9Ac_unique	H3K9ac	4DPAvs0DPA
SL4.0ch02	25601547	25601844	25601563	0.50562	0.00432198	4dpa-H3K9Ac_unique	H3K9ac	4DPAvs0DPA
SL4.0ch02	25657462	25658654	25657659	0.43408	0.00726614	4dpa-H3K9Ac_unique	H3K9ac	4DPAvs0DPA
SL4.0ch02	25665645	25665969	25665794	0.66483	0.00277647	4dpa-H3K9Ac_unique	H3K9ac	4DPAvs0DPA
SL4.0ch02	25666485	25666844	25666718	0.67299	0.00236163	4dpa-H3K9Ac_unique	H3K9ac	4DPAvs0DPA
SL4.0ch02	26109244	26109530	26109372	0.60872	0.00362116	4dpa-H3K9Ac_unique	H3K9ac	4DPAvs0DPA
SL4.0ch02	27471984	27472549	27472354	0.65171	0.00314022	4dpa-H3K9Ac_unique	H3K9ac	4DPAvs0DPA
SL4.0ch02	27505119	27505372	27505272	-0.38861	0.00851816	4dpa-H3K9Ac_unique	H3K9ac	4DPAvs0DPA
SL4.0ch02	29617536	29619544	29618199	1.44433	4.78603e-16	4dpa-H3K9Ac_unique	H3K9ac	4DPAvs0DPA
SL4.0ch02	29800853	29801161	29800942	0.64315	5.07814e-05	4dpa-H3K9Ac_unique	H3K9ac	4DPAvs0DPA
SL4.0ch02	30159027	30159593	30159215	0.56524	0.00678386	4dpa-H3K9Ac_unique	H3K9ac	4DPAvs0DPA
SL4.0ch02	30213767	30214267	30213948	-0.39722	0.00746591	4dpa-H3K9Ac_unique	H3K9ac	4DPAvs0DPA
SL4.0ch02	30448002	30448959	30448416	0.71672	0.00223644	4dpa-H3K9Ac_unique	H3K9ac	4DPAvs0DPA
SL4.0ch02	30540233	30540468	30540331	-0.53658	0.00589791	4dpa-H3K9Ac_unique	H3K9ac	4DPAvs0DPA
SL4.0ch02	30541980	30542582	30542392	0.77906	0.00191815	4dpa-H3K9Ac_unique	H3K9ac	4DPAvs0DPA
SL4.0ch02	30644668	30645594	30644795	0.55071	0.00474004	4dpa-H3K9Ac_unique	H3K9ac	4DPAvs0DPA
SL4.0ch02	31342960	31343705	31343342	0.7022	0.000839494	4dpa-H3K9Ac_unique	H3K9ac	4DPAvs0DPA
SL4.0ch02	31345564	31345967	31345740	0.6783	0.001705	4dpa-H3K9Ac_unique	H3K9ac	4DPAvs0DPA
SL4.0ch02	31346239	31346708	31346421	0.46686	0.0081935	4dpa-H3K9Ac_unique	H3K9ac	4DPAvs0DPA
SL4.0ch02	31512382	31513437	31513221	0.52686	0.00717132	4dpa-H3K9Ac_unique	H3K9ac	4DPAvs0DPA
SL4.0ch02	31562508	31564026	31562931	1.25559	1.00681e-08	4dpa-H3K9Ac_unique	H3K9ac	4DPAvs0DPA
SL4.0ch02	31602632	31603219	31603046	0.4669	0.0090617	4dpa-H3K9Ac_unique	H3K9ac	4DPAvs0DPA
SL4.0ch02	31643102	31646793	31644254	1.48821	1.90637e-14	4dpa-H3K9Ac_unique	H3K9ac	4DPAvs0DPA
SL4.0ch02	31904950	31905359	31905060	0.58097	0.000695692	4dpa-H3K9Ac_unique	H3K9ac	4DPAvs0DPA
SL4.0ch02	31955869	31957457	31957327	0.70048	0.000666127	4dpa-H3K9Ac_unique	H3K9ac	4DPAvs0DPA
SL4.0ch02	32196549	32197748	32197484	0.79802	0.000128462	4dpa-H3K9Ac_unique	H3K9ac	4DPAvs0DPA
SL4.0ch02	32203462	32204625	32204476	0.48061	0.0051644	4dpa-H3K9Ac_unique	H3K9ac	4DPAvs0DPA
SL4.0ch02	32321203	32321841	32321528	0.48216	0.00638147	4dpa-H3K9Ac_unique	H3K9ac	4DPAvs0DPA
SL4.0ch02	32322140	32322695	32322290	0.6639	0.00134319	4dpa-H3K9Ac_unique	H3K9ac	4DPAvs0DPA
SL4.0ch02	32412123	32412503	32412271	0.60775	0.00636068	4dpa-H3K9Ac_unique	H3K9ac	4DPAvs0DPA
SL4.0ch02	32439621	32441802	32441524	0.97175	7.2916e-06	4dpa-H3K9Ac_unique	H3K9ac	4DPAvs0DPA
SL4.0ch02	33002614	33002850	33002834	0.97007	5.84905e-05	4dpa-H3K9Ac_unique	H3K9ac	4DPAvs0DPA
SL4.0ch02	33029509	33029753	33029663	0.4989	0.00663318	4dpa-H3K9Ac_unique	H3K9ac	4DPAvs0DPA
SL4.0ch02	33044936	33045549	33045311	0.69163	0.00138243	4dpa-H3K9Ac_unique	H3K9ac	4DPAvs0DPA
SL4.0ch02	33045823	33046261	33045972	0.67943	0.00047223	4dpa-H3K9Ac_unique	H3K9ac	4DPAvs0DPA
SL4.0ch02	33064553	33064929	33064820	0.80278	0.00035403	4dpa-H3K9Ac_unique	H3K9ac	4DPAvs0DPA
SL4.0ch02	33079951	33081638	33080086	0.48197	0.00141291	4dpa-H3K9Ac_unique	H3K9ac	4DPAvs0DPA
SL4.0ch02	33191863	33192557	33191926	0.68328	0.00192304	4dpa-H3K9Ac_unique	H3K9ac	4DPAvs0DPA
SL4.0ch02	33275008	33275298	33275124	0.54003	6.10822e-05	4dpa-H3K9Ac_unique	H3K9ac	4DPAvs0DPA
SL4.0ch02	33299534	33299923	33299653	0.47125	0.0090617	4dpa-H3K9Ac_unique	H3K9ac	4DPAvs0DPA
SL4.0ch02	33355454	33356160	33355823	0.40536	0.00937211	4dpa-H3K9Ac_unique	H3K9ac	4DPAvs0DPA
SL4.0ch02	33386212	33386649	33386214	0.68379	0.000824272	4dpa-H3K9Ac_unique	H3K9ac	4DPAvs0DPA
SL4.0ch02	33499873	33500536	33500415	0.52066	0.00844473	4dpa-H3K9Ac_unique	H3K9ac	4DPAvs0DPA
SL4.0ch02	33501568	33502129	33501571	0.80114	0.00119323	4dpa-H3K9Ac_unique	H3K9ac	4DPAvs0DPA
SL4.0ch02	33502542	33503850	33503379	1.02169	2.99416e-05	4dpa-H3K9Ac_unique	H3K9ac	4DPAvs0DPA
SL4.0ch02	33506815	33507153	33507022	0.57203	0.006988	4dpa-H3K9Ac_unique	H3K9ac	4DPAvs0DPA
SL4.0ch02	33514021	33514443	33514108	0.61107	0.00223213	4dpa-H3K9Ac_unique	H3K9ac	4DPAvs0DPA
SL4.0ch02	33569866	33570263	33570058	0.68566	0.000243004	4dpa-H3K9Ac_unique	H3K9ac	4DPAvs0DPA
SL4.0ch02	33587478	33588154	33587804	0.58092	0.00331024	4dpa-H3K9Ac_unique	H3K9ac	4DPAvs0DPA
SL4.0ch02	33591629	33592159	33591721	0.39314	0.00722836	4dpa-H3K9Ac_unique	H3K9ac	4DPAvs0DPA
SL4.0ch02	33763409	33764997	33764539	0.95023	1.52571e-05	4dpa-H3K9Ac_unique	H3K9ac	4DPAvs0DPA
SL4.0ch02	33765287	33766171	33765334	0.97869	1.2494e-05	4dpa-H3K9Ac_unique	H3K9ac	4DPAvs0DPA
SL4.0ch02	33923825	33925008	33924224	1.33361	2.05026e-09	4dpa-H3K9Ac_unique	H3K9ac	4DPAvs0DPA
SL4.0ch02	34160331	34161574	34160758	0.92179	7.70332e-05	4dpa-H3K9Ac_unique	H3K9ac	4DPAvs0DPA
SL4.0ch02	34163254	34164627	34163910	0.63843	0.00110685	4dpa-H3K9Ac_unique	H3K9ac	4DPAvs0DPA
SL4.0ch02	34187825	34189609	34188159	0.44205	0.00754174	4dpa-H3K9Ac_unique	H3K9ac	4DPAvs0DPA
SL4.0ch02	34254424	34254696	34254585	0.58129	0.00167357	4dpa-H3K9Ac_unique	H3K9ac	4DPAvs0DPA
SL4.0ch02	34444217	34446168	34444520	1.13947	3.98418e-07	4dpa-H3K9Ac_unique	H3K9ac	4DPAvs0DPA
SL4.0ch02	34449768	34450643	34449933	0.93173	0.000173942	4dpa-H3K9Ac_unique	H3K9ac	4DPAvs0DPA
SL4.0ch02	34471035	34471905	34471381	1.07389	1.11493e-06	4dpa-H3K9Ac_unique	H3K9ac	4DPAvs0DPA
SL4.0ch02	34472257	34472616	34472432	0.79599	0.000377929	4dpa-H3K9Ac_unique	H3K9ac	4DPAvs0DPA
SL4.0ch02	34474042	34474643	34474288	0.62181	0.0050906	4dpa-H3K9Ac_unique	H3K9ac	4DPAvs0DPA
SL4.0ch02	34476309	34476649	34476615	0.6312	0.00124753	4dpa-H3K9Ac_unique	H3K9ac	4DPAvs0DPA
SL4.0ch02	34585872	34587498	34586486	0.98421	1.747e-06	4dpa-H3K9Ac_unique	H3K9ac	4DPAvs0DPA
SL4.0ch02	34587793	34588222	34587821	0.69216	0.000666127	4dpa-H3K9Ac_unique	H3K9ac	4DPAvs0DPA
SL4.0ch02	34641899	34642388	34642179	0.85853	0.000318186	4dpa-H3K9Ac_unique	H3K9ac	4DPAvs0DPA
SL4.0ch02	34642846	34643596	34643044	0.82927	0.000216618	4dpa-H3K9Ac_unique	H3K9ac	4DPAvs0DPA
SL4.0ch02	34644783	34645851	34645423	1.12423	2.34596e-07	4dpa-H3K9Ac_unique	H3K9ac	4DPAvs0DPA
SL4.0ch02	34677473	34678446	34678226	0.40567	0.0091604	4dpa-H3K9Ac_unique	H3K9ac	4DPAvs0DPA
SL4.0ch02	34733418	34734264	34733813	0.43942	0.00631462	4dpa-H3K9Ac_unique	H3K9ac	4DPAvs0DPA
SL4.0ch02	34863415	34864509	34864265	0.49577	0.00534262	4dpa-H3K9Ac_unique	H3K9ac	4DPAvs0DPA
SL4.0ch02	34948342	34948691	34948512	0.50772	0.00971228	4dpa-H3K9Ac_unique	H3K9ac	4DPAvs0DPA
SL4.0ch02	35241639	35241993	35241715	0.76944	0.00203858	4dpa-H3K9Ac_unique	H3K9ac	4DPAvs0DPA
SL4.0ch02	35243787	35245284	35245043	1.24144	1.68448e-08	4dpa-H3K9Ac_unique	H3K9ac	4DPAvs0DPA
SL4.0ch02	35245530	35246339	35245719	1.38138	4.2596e-08	4dpa-H3K9Ac_unique	H3K9ac	4DPAvs0DPA
SL4.0ch02	35254697	35256270	35255256	0.57319	0.00172829	4dpa-H3K9Ac_unique	H3K9ac	4DPAvs0DPA
SL4.0ch02	35256813	35258517	35257974	0.76579	5.99637e-05	4dpa-H3K9Ac_unique	H3K9ac	4DPAvs0DPA
SL4.0ch02	35436896	35437241	35436967	-0.73229	0.00134072	4dpa-H3K9Ac_unique	H3K9ac	4DPAvs0DPA
SL4.0ch02	35596064	35597178	35596555	0.65851	0.0015128	4dpa-H3K9Ac_unique	H3K9ac	4DPAvs0DPA
SL4.0ch02	35621622	35621958	35621919	0.73363	0.00125456	4dpa-H3K9Ac_unique	H3K9ac	4DPAvs0DPA
SL4.0ch02	35630735	35631237	35631125	0.43969	0.00934466	4dpa-H3K9Ac_unique	H3K9ac	4DPAvs0DPA
SL4.0ch02	35696660	35697297	35696798	0.38605	0.00502843	4dpa-H3K9Ac_unique	H3K9ac	4DPAvs0DPA
SL4.0ch02	35937860	35938109	35937965	0.70249	0.00207554	4dpa-H3K9Ac_unique	H3K9ac	4DPAvs0DPA
SL4.0ch02	35938480	35939380	35938627	0.45877	0.00832555	4dpa-H3K9Ac_unique	H3K9ac	4DPAvs0DPA
SL4.0ch02	35939719	35940048	35939781	0.45317	0.00857974	4dpa-H3K9Ac_unique	H3K9ac	4DPAvs0DPA
SL4.0ch02	35948115	35948909	35948188	0.63574	0.00382807	4dpa-H3K9Ac_unique	H3K9ac	4DPAvs0DPA
SL4.0ch02	35949327	35949587	35949395	0.61562	0.00338224	4dpa-H3K9Ac_unique	H3K9ac	4DPAvs0DPA
SL4.0ch02	36044282	36044644	36044399	0.73533	0.00150914	4dpa-H3K9Ac_unique	H3K9ac	4DPAvs0DPA
SL4.0ch02	36045656	36048258	36046028	0.87917	7.63382e-05	4dpa-H3K9Ac_unique	H3K9ac	4DPAvs0DPA
SL4.0ch02	36053662	36054210	36054076	0.88383	0.000186118	4dpa-H3K9Ac_unique	H3K9ac	4DPAvs0DPA
SL4.0ch02	36054479	36055713	36055146	1.09117	2.7287e-06	4dpa-H3K9Ac_unique	H3K9ac	4DPAvs0DPA
SL4.0ch02	36146885	36147317	36147084	-0.60161	0.000875046	4dpa-H3K9Ac_unique	H3K9ac	4DPAvs0DPA
SL4.0ch02	36150711	36152199	36151497	0.94269	1.82511e-05	4dpa-H3K9Ac_unique	H3K9ac	4DPAvs0DPA
SL4.0ch02	36179114	36179869	36179491	0.93039	0.000208528	4dpa-H3K9Ac_unique	H3K9ac	4DPAvs0DPA
SL4.0ch02	36230362	36230749	36230558	0.62447	0.00234639	4dpa-H3K9Ac_unique	H3K9ac	4DPAvs0DPA
SL4.0ch02	36230982	36231640	36231477	0.57209	0.00122026	4dpa-H3K9Ac_unique	H3K9ac	4DPAvs0DPA
SL4.0ch02	36616195	36616769	36616532	0.49728	0.00703949	4dpa-H3K9Ac_unique	H3K9ac	4DPAvs0DPA
SL4.0ch02	36617145	36617884	36617397	0.41591	0.00882114	4dpa-H3K9Ac_unique	H3K9ac	4DPAvs0DPA
SL4.0ch02	36625635	36626974	36625722	0.48831	0.00777683	4dpa-H3K9Ac_unique	H3K9ac	4DPAvs0DPA
SL4.0ch02	36627319	36628787	36628415	1.18967	5.48212e-08	4dpa-H3K9Ac_unique	H3K9ac	4DPAvs0DPA
SL4.0ch02	36636893	36637171	36636937	0.39929	0.00947382	4dpa-H3K9Ac_unique	H3K9ac	4DPAvs0DPA
SL4.0ch02	37110849	37111126	37110953	-0.8192	2.28557e-05	4dpa-H3K9Ac_unique	H3K9ac	4DPAvs0DPA
SL4.0ch02	37160152	37160690	37160428	0.6385	0.000321452	4dpa-H3K9Ac_unique	H3K9ac	4DPAvs0DPA
SL4.0ch02	37377347	37378362	37378295	0.59743	0.00373924	4dpa-H3K9Ac_unique	H3K9ac	4DPAvs0DPA
SL4.0ch02	37378854	37379380	37379335	0.60285	0.00633062	4dpa-H3K9Ac_unique	H3K9ac	4DPAvs0DPA
SL4.0ch02	37381283	37381604	37381497	1.2623	1.17266e-05	4dpa-H3K9Ac_unique	H3K9ac	4DPAvs0DPA
SL4.0ch02	37388014	37389169	37388347	0.93874	4.48304e-05	4dpa-H3K9Ac_unique	H3K9ac	4DPAvs0DPA
SL4.0ch02	37390233	37390639	37390319	0.90481	0.000689923	4dpa-H3K9Ac_unique	H3K9ac	4DPAvs0DPA
SL4.0ch02	37391731	37392523	37392358	0.63031	0.00596792	4dpa-H3K9Ac_unique	H3K9ac	4DPAvs0DPA
SL4.0ch02	37844360	37844724	37844673	0.36224	0.00650738	4dpa-H3K9Ac_unique	H3K9ac	4DPAvs0DPA
SL4.0ch02	37989168	37991825	37991142	1.11863	1.0643e-08	4dpa-H3K9Ac_unique	H3K9ac	4DPAvs0DPA
SL4.0ch02	37992714	37994054	37993924	0.98876	0.000187444	4dpa-H3K9Ac_unique	H3K9ac	4DPAvs0DPA
SL4.0ch02	38064149	38065020	38064748	0.42628	0.00705801	4dpa-H3K9Ac_unique	H3K9ac	4DPAvs0DPA
SL4.0ch02	38526019	38527678	38526797	0.88086	1.29064e-05	4dpa-H3K9Ac_unique	H3K9ac	4DPAvs0DPA
SL4.0ch02	38528899	38529931	38529324	0.68221	0.000495596	4dpa-H3K9Ac_unique	H3K9ac	4DPAvs0DPA
SL4.0ch02	38533802	38534581	38534060	0.61892	0.00191387	4dpa-H3K9Ac_unique	H3K9ac	4DPAvs0DPA
SL4.0ch02	38582453	38582708	38582523	0.56036	0.00507336	4dpa-H3K9Ac_unique	H3K9ac	4DPAvs0DPA
SL4.0ch02	38798046	38799475	38798387	0.68696	0.00047223	4dpa-H3K9Ac_unique	H3K9ac	4DPAvs0DPA
SL4.0ch02	38803918	38804161	38804012	0.58748	0.00198158	4dpa-H3K9Ac_unique	H3K9ac	4DPAvs0DPA
SL4.0ch02	38804604	38805095	38804887	0.44793	0.00766046	4dpa-H3K9Ac_unique	H3K9ac	4DPAvs0DPA
SL4.0ch02	38814560	38814930	38814800	1.00709	8.27914e-05	4dpa-H3K9Ac_unique	H3K9ac	4DPAvs0DPA
SL4.0ch02	38815190	38815935	38815782	0.84964	0.000140954	4dpa-H3K9Ac_unique	H3K9ac	4DPAvs0DPA
SL4.0ch02	38919394	38920266	38919502	0.42953	0.0081092	4dpa-H3K9Ac_unique	H3K9ac	4DPAvs0DPA
SL4.0ch02	38994505	38995237	38994841	0.76091	0.000322797	4dpa-H3K9Ac_unique	H3K9ac	4DPAvs0DPA
SL4.0ch02	39024079	39024430	39024322	0.53227	0.00200349	4dpa-H3K9Ac_unique	H3K9ac	4DPAvs0DPA
SL4.0ch02	39077132	39077571	39077162	0.43462	0.00961161	4dpa-H3K9Ac_unique	H3K9ac	4DPAvs0DPA
SL4.0ch02	39122961	39123404	39123039	0.49629	0.00366746	4dpa-H3K9Ac_unique	H3K9ac	4DPAvs0DPA
SL4.0ch02	39167902	39169049	39168920	0.59332	0.00134326	4dpa-H3K9Ac_unique	H3K9ac	4DPAvs0DPA
SL4.0ch02	39188605	39189042	39188930	0.68328	0.00192304	4dpa-H3K9Ac_unique	H3K9ac	4DPAvs0DPA
SL4.0ch02	39190266	39191097	39190682	0.90354	2.62989e-05	4dpa-H3K9Ac_unique	H3K9ac	4DPAvs0DPA
SL4.0ch02	39211341	39212317	39211626	0.75212	0.000674967	4dpa-H3K9Ac_unique	H3K9ac	4DPAvs0DPA
SL4.0ch02	39260049	39261103	39260946	0.68655	0.00122792	4dpa-H3K9Ac_unique	H3K9ac	4DPAvs0DPA
SL4.0ch02	39436058	39436523	39436289	0.60968	0.0042278	4dpa-H3K9Ac_unique	H3K9ac	4DPAvs0DPA
SL4.0ch02	39480792	39482269	39480976	0.78939	0.000421602	4dpa-H3K9Ac_unique	H3K9ac	4DPAvs0DPA
SL4.0ch02	39519453	39521055	39519723	0.63544	0.000949944	4dpa-H3K9Ac_unique	H3K9ac	4DPAvs0DPA
SL4.0ch02	39697030	39699780	39698303	0.91052	2.0171e-05	4dpa-H3K9Ac_unique	H3K9ac	4DPAvs0DPA
SL4.0ch02	39701803	39702097	39701936	0.65032	0.00387391	4dpa-H3K9Ac_unique	H3K9ac	4DPAvs0DPA
SL4.0ch02	39727453	39727790	39727600	-0.41103	0.00736706	4dpa-H3K9Ac_unique	H3K9ac	4DPAvs0DPA
SL4.0ch02	39813207	39813871	39813439	0.67378	0.00256048	4dpa-H3K9Ac_unique	H3K9ac	4DPAvs0DPA
SL4.0ch02	39814241	39814583	39814378	0.74636	0.000538113	4dpa-H3K9Ac_unique	H3K9ac	4DPAvs0DPA
SL4.0ch02	39917670	39918824	39918431	0.74291	0.000453928	4dpa-H3K9Ac_unique	H3K9ac	4DPAvs0DPA
SL4.0ch02	39924973	39925521	39925379	0.57182	0.00633062	4dpa-H3K9Ac_unique	H3K9ac	4DPAvs0DPA
SL4.0ch02	39926672	39927561	39927068	0.62139	0.00264819	4dpa-H3K9Ac_unique	H3K9ac	4DPAvs0DPA
SL4.0ch02	39928084	39928887	39928326	0.59733	0.00223213	4dpa-H3K9Ac_unique	H3K9ac	4DPAvs0DPA
SL4.0ch02	39929127	39929690	39929286	0.7403	0.000569103	4dpa-H3K9Ac_unique	H3K9ac	4DPAvs0DPA
SL4.0ch02	39929940	39931188	39930422	0.95795	9.66021e-06	4dpa-H3K9Ac_unique	H3K9ac	4DPAvs0DPA
SL4.0ch02	39934807	39937754	39936478	0.93166	3.74408e-05	4dpa-H3K9Ac_unique	H3K9ac	4DPAvs0DPA
SL4.0ch02	39937997	39938334	39938220	1.06568	9.7527e-08	4dpa-H3K9Ac_unique	H3K9ac	4DPAvs0DPA
SL4.0ch02	39938641	39940532	39938878	1.2142	4.0145e-10	4dpa-H3K9Ac_unique	H3K9ac	4DPAvs0DPA
SL4.0ch02	39942863	39944498	39942978	0.89077	4.11039e-05	4dpa-H3K9Ac_unique	H3K9ac	4DPAvs0DPA
SL4.0ch02	39944874	39945445	39945219	0.44774	0.00920523	4dpa-H3K9Ac_unique	H3K9ac	4DPAvs0DPA
SL4.0ch02	39946850	39947259	39947028	0.56103	0.00351958	4dpa-H3K9Ac_unique	H3K9ac	4DPAvs0DPA
SL4.0ch02	40157352	40157982	40157722	0.51708	0.00936275	4dpa-H3K9Ac_unique	H3K9ac	4DPAvs0DPA
SL4.0ch02	40161572	40162423	40162268	0.58527	0.00351958	4dpa-H3K9Ac_unique	H3K9ac	4DPAvs0DPA
SL4.0ch02	40293473	40294624	40294062	0.58705	0.00204941	4dpa-H3K9Ac_unique	H3K9ac	4DPAvs0DPA
SL4.0ch02	40437636	40439557	40438821	0.54493	0.00268522	4dpa-H3K9Ac_unique	H3K9ac	4DPAvs0DPA
SL4.0ch02	40439871	40440143	40439969	0.67378	0.00256048	4dpa-H3K9Ac_unique	H3K9ac	4DPAvs0DPA
SL4.0ch02	40569873	40570530	40570302	0.47216	0.00382323	4dpa-H3K9Ac_unique	H3K9ac	4DPAvs0DPA
SL4.0ch02	40571070	40571779	40571073	0.49563	0.00495995	4dpa-H3K9Ac_unique	H3K9ac	4DPAvs0DPA
SL4.0ch02	40590994	40592297	40591928	0.59139	0.00320454	4dpa-H3K9Ac_unique	H3K9ac	4DPAvs0DPA
SL4.0ch02	40674480	40675203	40674573	0.6553	1.20986e-07	4dpa-H3K9Ac_unique	H3K9ac	4DPAvs0DPA
SL4.0ch02	40677462	40681256	40678786	1.23327	1.19831e-08	4dpa-H3K9Ac_unique	H3K9ac	4DPAvs0DPA
SL4.0ch02	40899960	40900448	40900367	0.57881	0.00238364	4dpa-H3K9Ac_unique	H3K9ac	4DPAvs0DPA
SL4.0ch02	40906775	40908134	40907279	1.04938	1.77409e-05	4dpa-H3K9Ac_unique	H3K9ac	4DPAvs0DPA
SL4.0ch02	41039056	41041070	41040952	0.49414	0.00410933	4dpa-H3K9Ac_unique	H3K9ac	4DPAvs0DPA
SL4.0ch02	41049525	41050032	41049666	0.61291	0.00251611	4dpa-H3K9Ac_unique	H3K9ac	4DPAvs0DPA
SL4.0ch02	41079329	41079573	41079439	0.5259	0.00701072	4dpa-H3K9Ac_unique	H3K9ac	4DPAvs0DPA
SL4.0ch02	41086603	41087673	41087226	0.60303	0.00362116	4dpa-H3K9Ac_unique	H3K9ac	4DPAvs0DPA
SL4.0ch02	41234498	41234963	41234639	0.47782	0.00106899	4dpa-H3K9Ac_unique	H3K9ac	4DPAvs0DPA
SL4.0ch02	41311543	41312409	41312072	0.36484	0.00810284	4dpa-H3K9Ac_unique	H3K9ac	4DPAvs0DPA
SL4.0ch02	41314920	41315550	41315239	0.47723	0.00366746	4dpa-H3K9Ac_unique	H3K9ac	4DPAvs0DPA
SL4.0ch02	41778182	41778415	41778346	-0.60403	0.00264819	4dpa-H3K9Ac_unique	H3K9ac	4DPAvs0DPA
SL4.0ch02	41939817	41940626	41939936	0.52303	0.0013423	4dpa-H3K9Ac_unique	H3K9ac	4DPAvs0DPA
SL4.0ch02	41940964	41941270	41941023	0.46278	0.0081935	4dpa-H3K9Ac_unique	H3K9ac	4DPAvs0DPA
SL4.0ch02	41942218	41944241	41943052	1.4576	1.46372e-12	4dpa-H3K9Ac_unique	H3K9ac	4DPAvs0DPA
SL4.0ch02	41948736	41949133	41949077	0.51519	0.00376033	4dpa-H3K9Ac_unique	H3K9ac	4DPAvs0DPA
SL4.0ch02	41949390	41949636	41949462	0.51746	0.00412726	4dpa-H3K9Ac_unique	H3K9ac	4DPAvs0DPA
SL4.0ch02	42006182	42006420	42006309	0.74828	0.00071489	4dpa-H3K9Ac_unique	H3K9ac	4DPAvs0DPA
SL4.0ch02	42009054	42009432	42009263	0.93433	0.000302349	4dpa-H3K9Ac_unique	H3K9ac	4DPAvs0DPA
SL4.0ch02	42009773	42010093	42009871	0.82268	0.000835158	4dpa-H3K9Ac_unique	H3K9ac	4DPAvs0DPA
SL4.0ch02	42033924	42035042	42034787	0.38448	0.00937211	4dpa-H3K9Ac_unique	H3K9ac	4DPAvs0DPA
SL4.0ch02	42085722	42086156	42086028	0.42234	0.00726614	4dpa-H3K9Ac_unique	H3K9ac	4DPAvs0DPA
SL4.0ch02	42087024	42087487	42087426	0.46483	0.00754174	4dpa-H3K9Ac_unique	H3K9ac	4DPAvs0DPA
SL4.0ch02	42087770	42088820	42088028	0.49047	0.0048556	4dpa-H3K9Ac_unique	H3K9ac	4DPAvs0DPA
SL4.0ch02	42191241	42191565	42191324	-0.52443	0.00283462	4dpa-H3K9Ac_unique	H3K9ac	4DPAvs0DPA
SL4.0ch02	42233977	42235317	42234880	0.61144	0.00145681	4dpa-H3K9Ac_unique	H3K9ac	4DPAvs0DPA
SL4.0ch02	42268070	42268502	42268387	-0.43664	0.00672969	4dpa-H3K9Ac_unique	H3K9ac	4DPAvs0DPA
SL4.0ch02	42275646	42275891	42275828	-0.64055	0.000876037	4dpa-H3K9Ac_unique	H3K9ac	4DPAvs0DPA
SL4.0ch02	42313301	42313538	42313383	0.59041	0.0009474	4dpa-H3K9Ac_unique	H3K9ac	4DPAvs0DPA
SL4.0ch02	42453496	42455179	42454760	0.61197	9.93631e-05	4dpa-H3K9Ac_unique	H3K9ac	4DPAvs0DPA
SL4.0ch02	42480902	42482513	42482265	0.65356	0.000637775	4dpa-H3K9Ac_unique	H3K9ac	4DPAvs0DPA
SL4.0ch02	42585053	42585574	42585159	0.43255	0.00396715	4dpa-H3K9Ac_unique	H3K9ac	4DPAvs0DPA
SL4.0ch02	42610997	42612428	42611259	0.51828	0.00358107	4dpa-H3K9Ac_unique	H3K9ac	4DPAvs0DPA
SL4.0ch02	42721704	42722125	42721981	0.89404	7.63382e-05	4dpa-H3K9Ac_unique	H3K9ac	4DPAvs0DPA
SL4.0ch02	42727818	42728770	42728517	0.49441	0.00613803	4dpa-H3K9Ac_unique	H3K9ac	4DPAvs0DPA
SL4.0ch02	42795533	42795871	42795824	0.51254	0.0048556	4dpa-H3K9Ac_unique	H3K9ac	4DPAvs0DPA
SL4.0ch02	42951113	42951530	42951232	-0.41038	0.00831847	4dpa-H3K9Ac_unique	H3K9ac	4DPAvs0DPA
SL4.0ch02	43023473	43023714	43023520	0.45569	0.00672969	4dpa-H3K9Ac_unique	H3K9ac	4DPAvs0DPA
SL4.0ch02	43596659	43597139	43596928	0.83373	0.00119323	4dpa-H3K9Ac_unique	H3K9ac	4DPAvs0DPA
SL4.0ch02	43597742	43598205	43598117	0.49735	0.00998735	4dpa-H3K9Ac_unique	H3K9ac	4DPAvs0DPA
SL4.0ch02	43599961	43600258	43600132	0.9152	0.000359881	4dpa-H3K9Ac_unique	H3K9ac	4DPAvs0DPA
SL4.0ch02	43600707	43601138	43600849	0.95845	0.000131975	4dpa-H3K9Ac_unique	H3K9ac	4DPAvs0DPA
SL4.0ch02	43726300	43726555	43726413	0.7237	0.00125456	4dpa-H3K9Ac_unique	H3K9ac	4DPAvs0DPA
SL4.0ch02	43752714	43753275	43753117	0.92898	0.000250058	4dpa-H3K9Ac_unique	H3K9ac	4DPAvs0DPA
SL4.0ch02	43753846	43754253	43754003	0.89491	0.000359881	4dpa-H3K9Ac_unique	H3K9ac	4DPAvs0DPA
SL4.0ch02	43766111	43767023	43766784	0.48204	0.00526447	4dpa-H3K9Ac_unique	H3K9ac	4DPAvs0DPA
SL4.0ch02	43768375	43770370	43769809	0.48216	0.00638147	4dpa-H3K9Ac_unique	H3K9ac	4DPAvs0DPA
SL4.0ch02	43771631	43772606	43771880	0.53615	0.00310293	4dpa-H3K9Ac_unique	H3K9ac	4DPAvs0DPA
SL4.0ch02	43800299	43801759	43801024	0.64776	0.000694732	4dpa-H3K9Ac_unique	H3K9ac	4DPAvs0DPA
SL4.0ch02	43980627	43982321	43981467	1.07271	2.58393e-06	4dpa-H3K9Ac_unique	H3K9ac	4DPAvs0DPA
SL4.0ch02	44097402	44098541	44097956	0.80953	0.000120022	4dpa-H3K9Ac_unique	H3K9ac	4DPAvs0DPA
SL4.0ch02	44342066	44342643	44342227	0.56559	0.00261011	4dpa-H3K9Ac_unique	H3K9ac	4DPAvs0DPA
SL4.0ch02	44444685	44445056	44444767	0.54928	0.0060508	4dpa-H3K9Ac_unique	H3K9ac	4DPAvs0DPA
SL4.0ch02	44470758	44472358	44471584	0.64675	0.00110685	4dpa-H3K9Ac_unique	H3K9ac	4DPAvs0DPA
SL4.0ch02	44750873	44751780	44751621	0.68512	0.00114207	4dpa-H3K9Ac_unique	H3K9ac	4DPAvs0DPA
SL4.0ch02	44752453	44753170	44752588	0.59743	0.00373924	4dpa-H3K9Ac_unique	H3K9ac	4DPAvs0DPA
SL4.0ch02	44761143	44761835	44761253	0.5961	0.00198158	4dpa-H3K9Ac_unique	H3K9ac	4DPAvs0DPA
SL4.0ch02	44809754	44810144	44809924	-0.48884	0.00545783	4dpa-H3K9Ac_unique	H3K9ac	4DPAvs0DPA
SL4.0ch02	45032675	45033119	45032935	0.4915	0.00690692	4dpa-H3K9Ac_unique	H3K9ac	4DPAvs0DPA
SL4.0ch02	45056720	45057431	45057238	0.53164	0.0049863	4dpa-H3K9Ac_unique	H3K9ac	4DPAvs0DPA
SL4.0ch02	45103695	45104070	45103797	-0.66392	0.00046326	4dpa-H3K9Ac_unique	H3K9ac	4DPAvs0DPA
SL4.0ch02	45508446	45508721	45508649	0.42694	0.00651097	4dpa-H3K9Ac_unique	H3K9ac	4DPAvs0DPA
SL4.0ch02	45515804	45516148	45515831	-0.44886	0.00590063	4dpa-H3K9Ac_unique	H3K9ac	4DPAvs0DPA
SL4.0ch02	45770226	45771970	45770459	0.55048	0.00168661	4dpa-H3K9Ac_unique	H3K9ac	4DPAvs0DPA
SL4.0ch02	45879938	45880881	45880495	0.46866	0.00638147	4dpa-H3K9Ac_unique	H3K9ac	4DPAvs0DPA
SL4.0ch02	46273780	46275002	46274678	0.70995	0.00175571	4dpa-H3K9Ac_unique	H3K9ac	4DPAvs0DPA
SL4.0ch02	46306142	46306946	46306731	0.4457	0.008702	4dpa-H3K9Ac_unique	H3K9ac	4DPAvs0DPA
SL4.0ch02	46331847	46334096	46332753	0.75002	0.000165548	4dpa-H3K9Ac_unique	H3K9ac	4DPAvs0DPA
SL4.0ch02	46897301	46898472	46897392	0.38777	0.00861452	4dpa-H3K9Ac_unique	H3K9ac	4DPAvs0DPA
SL4.0ch02	47010856	47011182	47011012	0.36185	0.00762472	4dpa-H3K9Ac_unique	H3K9ac	4DPAvs0DPA
SL4.0ch02	47126139	47126537	47126405	0.69713	0.00155739	4dpa-H3K9Ac_unique	H3K9ac	4DPAvs0DPA
SL4.0ch02	47126934	47128054	47127740	0.71701	0.00148445	4dpa-H3K9Ac_unique	H3K9ac	4DPAvs0DPA
SL4.0ch02	47159572	47160086	47159816	0.60362	0.00251611	4dpa-H3K9Ac_unique	H3K9ac	4DPAvs0DPA
SL4.0ch02	47165316	47166248	47165718	0.56075	0.00461438	4dpa-H3K9Ac_unique	H3K9ac	4DPAvs0DPA
SL4.0ch02	47169563	47170694	47170352	0.5513	0.00420079	4dpa-H3K9Ac_unique	H3K9ac	4DPAvs0DPA
SL4.0ch02	47209986	47210318	47210179	0.67649	0.000903289	4dpa-H3K9Ac_unique	H3K9ac	4DPAvs0DPA
SL4.0ch02	47234753	47235288	47235088	0.63574	0.00382807	4dpa-H3K9Ac_unique	H3K9ac	4DPAvs0DPA
SL4.0ch02	47288248	47289151	47288744	0.49441	0.00613803	4dpa-H3K9Ac_unique	H3K9ac	4DPAvs0DPA
SL4.0ch02	47310409	47310728	47310440	0.50178	0.00432198	4dpa-H3K9Ac_unique	H3K9ac	4DPAvs0DPA
SL4.0ch02	47499530	47499776	47499703	0.36927	0.00897779	4dpa-H3K9Ac_unique	H3K9ac	4DPAvs0DPA
SL4.0ch02	47545077	47545346	47545306	0.45257	0.0081935	4dpa-H3K9Ac_unique	H3K9ac	4DPAvs0DPA
SL4.0ch02	47594632	47595072	47594987	0.43245	0.008702	4dpa-H3K9Ac_unique	H3K9ac	4DPAvs0DPA
SL4.0ch02	47634575	47635102	47634937	0.53568	0.00302018	4dpa-H3K9Ac_unique	H3K9ac	4DPAvs0DPA
SL4.0ch02	47945578	47946391	47945795	0.55497	0.00620078	4dpa-H3K9Ac_unique	H3K9ac	4DPAvs0DPA
SL4.0ch02	47967910	47968427	47968196	0.4989	0.00663318	4dpa-H3K9Ac_unique	H3K9ac	4DPAvs0DPA
SL4.0ch02	48047982	48048734	48048543	0.5719	0.00738137	4dpa-H3K9Ac_unique	H3K9ac	4DPAvs0DPA
SL4.0ch02	48152966	48153374	48153014	0.51478	0.0045342	4dpa-H3K9Ac_unique	H3K9ac	4DPAvs0DPA
SL4.0ch02	48179297	48180149	48179532	0.51014	0.0091794	4dpa-H3K9Ac_unique	H3K9ac	4DPAvs0DPA
SL4.0ch02	48180936	48183677	48182659	0.73029	0.000362838	4dpa-H3K9Ac_unique	H3K9ac	4DPAvs0DPA
SL4.0ch02	48184546	48185457	48185209	0.79767	4.12352e-05	4dpa-H3K9Ac_unique	H3K9ac	4DPAvs0DPA
SL4.0ch02	48268926	48269822	48269215	0.56935	0.00167357	4dpa-H3K9Ac_unique	H3K9ac	4DPAvs0DPA
SL4.0ch02	48302492	48302839	48302794	0.49437	0.00568285	4dpa-H3K9Ac_unique	H3K9ac	4DPAvs0DPA
SL4.0ch02	48360887	48361133	48361107	0.52439	0.000931313	4dpa-H3K9Ac_unique	H3K9ac	4DPAvs0DPA
SL4.0ch02	48372287	48373335	48372589	0.59139	0.00320454	4dpa-H3K9Ac_unique	H3K9ac	4DPAvs0DPA
SL4.0ch02	48390762	48391006	48390909	0.54161	0.00793454	4dpa-H3K9Ac_unique	H3K9ac	4DPAvs0DPA
SL4.0ch02	48514990	48515454	48515305	0.49924	0.00285792	4dpa-H3K9Ac_unique	H3K9ac	4DPAvs0DPA
SL4.0ch02	48574410	48575746	48575473	0.63689	0.000267713	4dpa-H3K9Ac_unique	H3K9ac	4DPAvs0DPA
SL4.0ch02	48605360	48605831	48605526	0.41178	0.00601315	4dpa-H3K9Ac_unique	H3K9ac	4DPAvs0DPA
SL4.0ch02	49016328	49016673	49016454	-0.25439	0.00439614	4dpa-H3K9Ac_unique	H3K9ac	4DPAvs0DPA
SL4.0ch02	49069026	49070178	49069495	0.76348	0.000106072	4dpa-H3K9Ac_unique	H3K9ac	4DPAvs0DPA
SL4.0ch02	49075969	49076254	49076064	0.57104	0.00385631	4dpa-H3K9Ac_unique	H3K9ac	4DPAvs0DPA
SL4.0ch02	49129753	49130567	49130300	1.08081	5.95977e-05	4dpa-H3K9Ac_unique	H3K9ac	4DPAvs0DPA
SL4.0ch02	49131553	49132025	49131716	0.72311	0.000797194	4dpa-H3K9Ac_unique	H3K9ac	4DPAvs0DPA
SL4.0ch02	49132270	49133116	49132497	1.04178	7.17361e-06	4dpa-H3K9Ac_unique	H3K9ac	4DPAvs0DPA
SL4.0ch02	49133756	49134118	49133961	0.78362	0.00127048	4dpa-H3K9Ac_unique	H3K9ac	4DPAvs0DPA
SL4.0ch02	49137643	49138248	49138153	0.64265	0.00209185	4dpa-H3K9Ac_unique	H3K9ac	4DPAvs0DPA
SL4.0ch02	49149484	49149749	49149547	0.41224	0.00679252	4dpa-H3K9Ac_unique	H3K9ac	4DPAvs0DPA
SL4.0ch02	49156524	49156943	49156856	0.86652	0.000673597	4dpa-H3K9Ac_unique	H3K9ac	4DPAvs0DPA
SL4.0ch02	49241699	49241972	49241770	0.70562	0.000747645	4dpa-H3K9Ac_unique	H3K9ac	4DPAvs0DPA
SL4.0ch02	49242328	49243239	49242599	0.83777	6.80535e-05	4dpa-H3K9Ac_unique	H3K9ac	4DPAvs0DPA
SL4.0ch02	49275723	49276120	49275913	0.46922	0.00987874	4dpa-H3K9Ac_unique	H3K9ac	4DPAvs0DPA
SL4.0ch02	49303859	49304834	49304635	0.62447	0.00234639	4dpa-H3K9Ac_unique	H3K9ac	4DPAvs0DPA
SL4.0ch02	49314967	49315209	49315038	0.49076	0.00971228	4dpa-H3K9Ac_unique	H3K9ac	4DPAvs0DPA
SL4.0ch02	49338906	49339317	49339200	0.56135	0.00245929	4dpa-H3K9Ac_unique	H3K9ac	4DPAvs0DPA
SL4.0ch02	49343682	49344277	49344135	0.61171	0.00578098	4dpa-H3K9Ac_unique	H3K9ac	4DPAvs0DPA
SL4.0ch02	49399261	49400087	49399507	0.51669	0.00732819	4dpa-H3K9Ac_unique	H3K9ac	4DPAvs0DPA
SL4.0ch02	49472279	49473811	49473264	0.77322	9.97105e-05	4dpa-H3K9Ac_unique	H3K9ac	4DPAvs0DPA
SL4.0ch02	49538740	49539984	49539172	0.43618	0.00800086	4dpa-H3K9Ac_unique	H3K9ac	4DPAvs0DPA
SL4.0ch02	49567898	49568623	49568531	0.51045	0.00367108	4dpa-H3K9Ac_unique	H3K9ac	4DPAvs0DPA
SL4.0ch02	49583940	49584859	49584579	0.98657	1.93376e-05	4dpa-H3K9Ac_unique	H3K9ac	4DPAvs0DPA
SL4.0ch02	49670447	49673040	49672632	0.90014	1.41404e-05	4dpa-H3K9Ac_unique	H3K9ac	4DPAvs0DPA
SL4.0ch02	49675072	49675733	49675179	0.46261	0.00920523	4dpa-H3K9Ac_unique	H3K9ac	4DPAvs0DPA
SL4.0ch02	49702327	49702711	49702438	0.51721	0.0060129	4dpa-H3K9Ac_unique	H3K9ac	4DPAvs0DPA
SL4.0ch02	49722874	49723424	49723268	0.7389	0.00042938	4dpa-H3K9Ac_unique	H3K9ac	4DPAvs0DPA
SL4.0ch02	49749799	49750196	49749951	0.64606	0.00236163	4dpa-H3K9Ac_unique	H3K9ac	4DPAvs0DPA
SL4.0ch02	49859260	49859714	49859277	-0.19723	0.00892947	4dpa-H3K9Ac_unique	H3K9ac	4DPAvs0DPA
SL4.0ch02	49878214	49879448	49879185	0.46961	0.00478968	4dpa-H3K9Ac_unique	H3K9ac	4DPAvs0DPA
SL4.0ch02	49881001	49881859	49881023	0.62296	0.00396266	4dpa-H3K9Ac_unique	H3K9ac	4DPAvs0DPA
SL4.0ch02	49883682	49884070	49883824	0.69553	0.00207554	4dpa-H3K9Ac_unique	H3K9ac	4DPAvs0DPA
SL4.0ch02	49886480	49887942	49886880	1.05412	8.2667e-09	4dpa-H3K9Ac_unique	H3K9ac	4DPAvs0DPA
SL4.0ch02	49928832	49929196	49929059	0.71162	0.000478286	4dpa-H3K9Ac_unique	H3K9ac	4DPAvs0DPA
SL4.0ch02	49931378	49934379	49932870	1.49296	8.43164e-11	4dpa-H3K9Ac_unique	H3K9ac	4DPAvs0DPA
SL4.0ch02	49934655	49934896	49934751	1.24574	1.10207e-07	4dpa-H3K9Ac_unique	H3K9ac	4DPAvs0DPA
SL4.0ch02	49935250	49935610	49935407	0.73163	0.000710309	4dpa-H3K9Ac_unique	H3K9ac	4DPAvs0DPA
SL4.0ch02	49935846	49936844	49935911	0.77221	0.000338752	4dpa-H3K9Ac_unique	H3K9ac	4DPAvs0DPA
SL4.0ch02	49937138	49937628	49937366	1.20454	3.02393e-07	4dpa-H3K9Ac_unique	H3K9ac	4DPAvs0DPA
SL4.0ch02	49947924	49948825	49948311	0.5443	0.00302018	4dpa-H3K9Ac_unique	H3K9ac	4DPAvs0DPA
SL4.0ch02	49949062	49950422	49949790	0.69749	0.000340501	4dpa-H3K9Ac_unique	H3K9ac	4DPAvs0DPA
SL4.0ch02	50013736	50014505	50014264	0.44032	0.00574318	4dpa-H3K9Ac_unique	H3K9ac	4DPAvs0DPA
SL4.0ch02	50028711	50029700	50029486	0.3933	0.00775044	4dpa-H3K9Ac_unique	H3K9ac	4DPAvs0DPA
SL4.0ch02	50029956	50030497	50030159	0.44518	0.00695074	4dpa-H3K9Ac_unique	H3K9ac	4DPAvs0DPA
SL4.0ch02	50041248	50041553	50041382	0.69903	0.00104123	4dpa-H3K9Ac_unique	H3K9ac	4DPAvs0DPA
SL4.0ch02	50041816	50042209	50041979	0.71697	0.000535964	4dpa-H3K9Ac_unique	H3K9ac	4DPAvs0DPA
SL4.0ch02	50166662	50167256	50167111	0.72325	0.000207889	4dpa-H3K9Ac_unique	H3K9ac	4DPAvs0DPA
SL4.0ch02	50224049	50225328	50225126	0.51571	0.0046427	4dpa-H3K9Ac_unique	H3K9ac	4DPAvs0DPA
SL4.0ch02	50253191	50254363	50254101	1.08231	1.0924e-05	4dpa-H3K9Ac_unique	H3K9ac	4DPAvs0DPA
SL4.0ch02	50254601	50256074	50255810	1.11852	3.59514e-06	4dpa-H3K9Ac_unique	H3K9ac	4DPAvs0DPA
SL4.0ch02	50257275	50258231	50258115	1.18558	3.87616e-06	4dpa-H3K9Ac_unique	H3K9ac	4DPAvs0DPA
SL4.0ch02	50258659	50259718	50258892	1.13517	5.14808e-06	4dpa-H3K9Ac_unique	H3K9ac	4DPAvs0DPA
SL4.0ch02	50260053	50260906	50260744	1.32435	3.47467e-13	4dpa-H3K9Ac_unique	H3K9ac	4DPAvs0DPA
SL4.0ch02	50274155	50274484	50274166	0.67057	2.75199e-05	4dpa-H3K9Ac_unique	H3K9ac	4DPAvs0DPA
SL4.0ch02	50347257	50347498	50347279	-0.94985	5.64858e-06	4dpa-H3K9Ac_unique	H3K9ac	4DPAvs0DPA
SL4.0ch02	50454954	50455399	50455132	0.73047	0.00119174	4dpa-H3K9Ac_unique	H3K9ac	4DPAvs0DPA
SL4.0ch02	50583850	50584579	50584141	0.47342	0.00526447	4dpa-H3K9Ac_unique	H3K9ac	4DPAvs0DPA
SL4.0ch02	50619751	50620417	50620163	0.37223	0.00906329	4dpa-H3K9Ac_unique	H3K9ac	4DPAvs0DPA
SL4.0ch02	50649383	50649766	50649533	0.48338	0.00298953	4dpa-H3K9Ac_unique	H3K9ac	4DPAvs0DPA
SL4.0ch02	50727287	50727650	50727386	-0.40068	0.00998369	4dpa-H3K9Ac_unique	H3K9ac	4DPAvs0DPA
SL4.0ch02	50754190	50755092	50754247	0.45481	0.00565033	4dpa-H3K9Ac_unique	H3K9ac	4DPAvs0DPA
SL4.0ch02	50764105	50764797	50764714	0.5405	0.00474004	4dpa-H3K9Ac_unique	H3K9ac	4DPAvs0DPA
SL4.0ch02	50959403	50959729	50959682	0.5116	0.00936275	4dpa-H3K9Ac_unique	H3K9ac	4DPAvs0DPA
SL4.0ch02	51072454	51072738	51072716	-0.59302	0.00338224	4dpa-H3K9Ac_unique	H3K9ac	4DPAvs0DPA
SL4.0ch02	51173862	51174655	51173965	0.72033	0.00131815	4dpa-H3K9Ac_unique	H3K9ac	4DPAvs0DPA
SL4.0ch02	51178604	51179081	51178797	0.43967	0.00857974	4dpa-H3K9Ac_unique	H3K9ac	4DPAvs0DPA
SL4.0ch02	51181879	51183062	51182762	1.01438	3.21856e-05	4dpa-H3K9Ac_unique	H3K9ac	4DPAvs0DPA
SL4.0ch02	51211647	51213565	51212351	0.63108	0.000779954	4dpa-H3K9Ac_unique	H3K9ac	4DPAvs0DPA
SL4.0ch02	51241653	51242614	51242063	0.53518	0.00349034	4dpa-H3K9Ac_unique	H3K9ac	4DPAvs0DPA
SL4.0ch02	51298446	51299653	51299213	0.74503	0.000175645	4dpa-H3K9Ac_unique	H3K9ac	4DPAvs0DPA
SL4.0ch02	51300935	51301676	51301145	0.55304	0.00261011	4dpa-H3K9Ac_unique	H3K9ac	4DPAvs0DPA
SL4.0ch02	51314893	51315292	51315219	0.44265	0.00631462	4dpa-H3K9Ac_unique	H3K9ac	4DPAvs0DPA
SL4.0ch02	51328556	51328792	51328771	0.37357	0.00976312	4dpa-H3K9Ac_unique	H3K9ac	4DPAvs0DPA
SL4.0ch02	51402357	51402594	51402469	-0.4839	0.00568285	4dpa-H3K9Ac_unique	H3K9ac	4DPAvs0DPA
SL4.0ch02	51408105	51408555	51408407	0.5246	0.00663318	4dpa-H3K9Ac_unique	H3K9ac	4DPAvs0DPA
SL4.0ch02	51539360	51540407	51540229	0.7403	0.000569103	4dpa-H3K9Ac_unique	H3K9ac	4DPAvs0DPA
SL4.0ch02	51599571	51600099	51599970	0.57854	0.00204941	4dpa-H3K9Ac_unique	H3K9ac	4DPAvs0DPA
SL4.0ch02	51725334	51725723	51725626	0.55387	0.00183813	4dpa-H3K9Ac_unique	H3K9ac	4DPAvs0DPA
SL4.0ch02	51783081	51783424	51783290	0.8781	9.88552e-05	4dpa-H3K9Ac_unique	H3K9ac	4DPAvs0DPA
SL4.0ch02	51845175	51846831	51845456	1.7841	3.23233e-15	4dpa-H3K9Ac_unique	H3K9ac	4DPAvs0DPA
SL4.0ch02	51961761	51962562	51962290	0.44095	0.00973932	4dpa-H3K9Ac_unique	H3K9ac	4DPAvs0DPA
SL4.0ch02	51962800	51963170	51962956	0.56586	0.0060508	4dpa-H3K9Ac_unique	H3K9ac	4DPAvs0DPA
SL4.0ch02	51997002	51998380	51997105	0.57045	0.00312094	4dpa-H3K9Ac_unique	H3K9ac	4DPAvs0DPA
SL4.0ch02	51999494	52000139	51999672	0.74932	0.000847892	4dpa-H3K9Ac_unique	H3K9ac	4DPAvs0DPA
SL4.0ch02	52153560	52154675	52153742	0.57884	0.00678386	4dpa-H3K9Ac_unique	H3K9ac	4DPAvs0DPA
SL4.0ch02	52464618	52465295	52464998	0.49306	0.00557124	4dpa-H3K9Ac_unique	H3K9ac	4DPAvs0DPA
SL4.0ch02	52577409	52577854	52577583	0.60006	0.00204941	4dpa-H3K9Ac_unique	H3K9ac	4DPAvs0DPA
SL4.0ch02	52684701	52684947	52684800	-0.48076	0.00844473	4dpa-H3K9Ac_unique	H3K9ac	4DPAvs0DPA
SL4.0ch02	52713565	52713967	52713779	0.36022	0.00576791	4dpa-H3K9Ac_unique	H3K9ac	4DPAvs0DPA
SL4.0ch02	52788499	52789095	52788922	0.55102	0.00408714	4dpa-H3K9Ac_unique	H3K9ac	4DPAvs0DPA
SL4.0ch02	52791210	52792494	52791872	0.49179	0.00495995	4dpa-H3K9Ac_unique	H3K9ac	4DPAvs0DPA
SL4.0ch02	52852875	52853284	52853103	0.53824	0.00212607	4dpa-H3K9Ac_unique	H3K9ac	4DPAvs0DPA
SL4.0ch02	52988922	52990054	52989797	0.43327	0.00514332	4dpa-H3K9Ac_unique	H3K9ac	4DPAvs0DPA
SL4.0ch02	53016222	53017024	53016548	0.70182	0.0023443	4dpa-H3K9Ac_unique	H3K9ac	4DPAvs0DPA
SL4.0ch02	53022942	53023263	53023092	0.63392	0.000619093	4dpa-H3K9Ac_unique	H3K9ac	4DPAvs0DPA
SL4.0ch02	53043259	53045427	53045017	1.13589	3.59514e-06	4dpa-H3K9Ac_unique	H3K9ac	4DPAvs0DPA
SL4.0ch02	53073664	53075008	53074665	0.45841	0.0041264	4dpa-H3K9Ac_unique	H3K9ac	4DPAvs0DPA
SL4.0ch02	53216975	53217432	53217241	0.51907	0.00367108	4dpa-H3K9Ac_unique	H3K9ac	4DPAvs0DPA
SL4.0ch02	53217698	53218158	53218026	0.52629	0.00588547	4dpa-H3K9Ac_unique	H3K9ac	4DPAvs0DPA
SL4.0ch03	65940	67023	66455	0.5455	0.00238872	4dpa-H3K9Ac_unique	H3K9ac	4DPAvs0DPA
SL4.0ch03	98681	99089	98966	-0.41331	0.00429153	4dpa-H3K9Ac_unique	H3K9ac	4DPAvs0DPA
SL4.0ch03	195045	195741	195545	0.41113	0.00821506	4dpa-H3K9Ac_unique	H3K9ac	4DPAvs0DPA
SL4.0ch03	426746	427436	427020	0.54102	0.00486403	4dpa-H3K9Ac_unique	H3K9ac	4DPAvs0DPA
SL4.0ch03	498715	499928	499594	0.66159	0.000385947	4dpa-H3K9Ac_unique	H3K9ac	4DPAvs0DPA
SL4.0ch03	547417	548610	547678	1.3623	2.84071e-12	4dpa-H3K9Ac_unique	H3K9ac	4DPAvs0DPA
SL4.0ch03	549128	549487	549354	0.67692	0.00192304	4dpa-H3K9Ac_unique	H3K9ac	4DPAvs0DPA
SL4.0ch03	650178	651087	650374	0.60521	0.00283837	4dpa-H3K9Ac_unique	H3K9ac	4DPAvs0DPA
SL4.0ch03	795988	796379	796187	0.77544	0.00243718	4dpa-H3K9Ac_unique	H3K9ac	4DPAvs0DPA
SL4.0ch03	864130	864365	864276	0.83502	0.000368164	4dpa-H3K9Ac_unique	H3K9ac	4DPAvs0DPA
SL4.0ch03	879693	880004	879972	-0.38758	0.0091604	4dpa-H3K9Ac_unique	H3K9ac	4DPAvs0DPA
SL4.0ch03	1020753	1021102	1020931	0.5138	0.00522562	4dpa-H3K9Ac_unique	H3K9ac	4DPAvs0DPA
SL4.0ch03	1021386	1022481	1022011	0.7349	0.000673668	4dpa-H3K9Ac_unique	H3K9ac	4DPAvs0DPA
SL4.0ch03	1150636	1151099	1150831	0.65032	0.00387391	4dpa-H3K9Ac_unique	H3K9ac	4DPAvs0DPA
SL4.0ch03	1207645	1208092	1208075	0.61629	0.00615114	4dpa-H3K9Ac_unique	H3K9ac	4DPAvs0DPA
SL4.0ch03	1210484	1211516	1210735	1.08732	8.61684e-05	4dpa-H3K9Ac_unique	H3K9ac	4DPAvs0DPA
SL4.0ch03	1295077	1296296	1295840	0.79802	0.000128462	4dpa-H3K9Ac_unique	H3K9ac	4DPAvs0DPA
SL4.0ch03	1379085	1380359	1379563	0.70262	0.000926188	4dpa-H3K9Ac_unique	H3K9ac	4DPAvs0DPA
SL4.0ch03	1383341	1383604	1383512	0.47651	0.00626089	4dpa-H3K9Ac_unique	H3K9ac	4DPAvs0DPA
SL4.0ch03	1384394	1385008	1384562	0.59433	0.00478509	4dpa-H3K9Ac_unique	H3K9ac	4DPAvs0DPA
SL4.0ch03	1386107	1386561	1386398	0.51552	0.00717132	4dpa-H3K9Ac_unique	H3K9ac	4DPAvs0DPA
SL4.0ch03	1436482	1436797	1436699	0.6829	0.00385363	4dpa-H3K9Ac_unique	H3K9ac	4DPAvs0DPA
SL4.0ch03	1440658	1441086	1440893	0.79199	0.00242907	4dpa-H3K9Ac_unique	H3K9ac	4DPAvs0DPA
SL4.0ch03	1441796	1442161	1441967	0.64103	0.0050906	4dpa-H3K9Ac_unique	H3K9ac	4DPAvs0DPA
SL4.0ch03	1443397	1443744	1443441	0.89616	0.000390491	4dpa-H3K9Ac_unique	H3K9ac	4DPAvs0DPA
SL4.0ch03	1444084	1446944	1445998	1.75048	4.85243e-14	4dpa-H3K9Ac_unique	H3K9ac	4DPAvs0DPA
SL4.0ch03	1449267	1450623	1449717	1.05713	5.30389e-06	4dpa-H3K9Ac_unique	H3K9ac	4DPAvs0DPA
SL4.0ch03	1492324	1492660	1492529	0.52839	0.0091794	4dpa-H3K9Ac_unique	H3K9ac	4DPAvs0DPA
SL4.0ch03	1517262	1517918	1517712	0.54131	0.00283462	4dpa-H3K9Ac_unique	H3K9ac	4DPAvs0DPA
SL4.0ch03	1540870	1541296	1540927	0.60559	0.00396266	4dpa-H3K9Ac_unique	H3K9ac	4DPAvs0DPA
SL4.0ch03	1555711	1556209	1555792	0.40184	0.00746591	4dpa-H3K9Ac_unique	H3K9ac	4DPAvs0DPA
SL4.0ch03	1560279	1560827	1560512	0.80658	0.000998233	4dpa-H3K9Ac_unique	H3K9ac	4DPAvs0DPA
SL4.0ch03	1561772	1562450	1562038	0.51985	0.00562378	4dpa-H3K9Ac_unique	H3K9ac	4DPAvs0DPA
SL4.0ch03	1566857	1567128	1566991	0.51047	0.00860558	4dpa-H3K9Ac_unique	H3K9ac	4DPAvs0DPA
SL4.0ch03	1567894	1568596	1568403	0.49657	0.00393649	4dpa-H3K9Ac_unique	H3K9ac	4DPAvs0DPA
SL4.0ch03	1568881	1569490	1568989	0.61996	0.00184633	4dpa-H3K9Ac_unique	H3K9ac	4DPAvs0DPA
SL4.0ch03	1577592	1578692	1578169	1.09998	6.02804e-07	4dpa-H3K9Ac_unique	H3K9ac	4DPAvs0DPA
SL4.0ch03	1644946	1645760	1645167	0.77087	0.000534714	4dpa-H3K9Ac_unique	H3K9ac	4DPAvs0DPA
SL4.0ch03	1646408	1647803	1646895	0.53217	0.00318522	4dpa-H3K9Ac_unique	H3K9ac	4DPAvs0DPA
SL4.0ch03	1650466	1651536	1650622	0.57436	0.00245929	4dpa-H3K9Ac_unique	H3K9ac	4DPAvs0DPA
SL4.0ch03	1752399	1753729	1752695	0.90112	5.38212e-05	4dpa-H3K9Ac_unique	H3K9ac	4DPAvs0DPA
SL4.0ch03	1753990	1754710	1754200	1.04652	5.00215e-06	4dpa-H3K9Ac_unique	H3K9ac	4DPAvs0DPA
SL4.0ch03	1754948	1755275	1754977	0.97007	5.84905e-05	4dpa-H3K9Ac_unique	H3K9ac	4DPAvs0DPA
SL4.0ch03	1791066	1791330	1791193	0.48566	0.00441774	4dpa-H3K9Ac_unique	H3K9ac	4DPAvs0DPA
SL4.0ch03	1950144	1950495	1950226	0.2446	0.00856847	4dpa-H3K9Ac_unique	H3K9ac	4DPAvs0DPA
SL4.0ch03	2060339	2061247	2060994	0.53164	0.0049863	4dpa-H3K9Ac_unique	H3K9ac	4DPAvs0DPA
SL4.0ch03	2061567	2061927	2061692	0.58334	0.00238364	4dpa-H3K9Ac_unique	H3K9ac	4DPAvs0DPA
SL4.0ch03	2144227	2145607	2144606	0.80873	2.07087e-05	4dpa-H3K9Ac_unique	H3K9ac	4DPAvs0DPA
SL4.0ch03	2244273	2245651	2245297	1.09235	2.39899e-06	4dpa-H3K9Ac_unique	H3K9ac	4DPAvs0DPA
SL4.0ch03	2245946	2246582	2246465	0.62718	0.00525763	4dpa-H3K9Ac_unique	H3K9ac	4DPAvs0DPA
SL4.0ch03	2272239	2272755	2272436	0.54151	0.00420079	4dpa-H3K9Ac_unique	H3K9ac	4DPAvs0DPA
SL4.0ch03	2736695	2736981	2736921	-0.17579	0.00444313	4dpa-H3K9Ac_unique	H3K9ac	4DPAvs0DPA
SL4.0ch03	2778809	2779091	2778982	0.44095	0.00973932	4dpa-H3K9Ac_unique	H3K9ac	4DPAvs0DPA
SL4.0ch03	2797470	2798076	2797944	0.97147	1.38266e-05	4dpa-H3K9Ac_unique	H3K9ac	4DPAvs0DPA
SL4.0ch03	2798344	2799801	2799094	0.90989	1.84259e-05	4dpa-H3K9Ac_unique	H3K9ac	4DPAvs0DPA
SL4.0ch03	2800319	2800719	2800589	0.84271	0.000342732	4dpa-H3K9Ac_unique	H3K9ac	4DPAvs0DPA
SL4.0ch03	3055876	3056913	3056173	0.56138	0.00253479	4dpa-H3K9Ac_unique	H3K9ac	4DPAvs0DPA
SL4.0ch03	3058992	3059373	3059265	0.91097	0.000518563	4dpa-H3K9Ac_unique	H3K9ac	4DPAvs0DPA
SL4.0ch03	3059981	3061842	3061228	0.68285	0.000970501	4dpa-H3K9Ac_unique	H3K9ac	4DPAvs0DPA
SL4.0ch03	3162838	3164170	3163846	0.49441	0.00613803	4dpa-H3K9Ac_unique	H3K9ac	4DPAvs0DPA
SL4.0ch03	3504815	3505361	3505310	0.41866	0.0089372	4dpa-H3K9Ac_unique	H3K9ac	4DPAvs0DPA
SL4.0ch03	3555272	3555970	3555440	0.85777	8.27976e-05	4dpa-H3K9Ac_unique	H3K9ac	4DPAvs0DPA
SL4.0ch03	3717767	3718258	3717973	0.53629	0.0049863	4dpa-H3K9Ac_unique	H3K9ac	4DPAvs0DPA
SL4.0ch03	3718541	3719277	3718857	0.76832	0.000674967	4dpa-H3K9Ac_unique	H3K9ac	4DPAvs0DPA
SL4.0ch03	4131870	4132613	4132542	0.54871	0.00310293	4dpa-H3K9Ac_unique	H3K9ac	4DPAvs0DPA
SL4.0ch03	4132879	4133568	4133036	0.42307	0.00821506	4dpa-H3K9Ac_unique	H3K9ac	4DPAvs0DPA
SL4.0ch03	4140110	4140537	4140269	0.5466	0.00431321	4dpa-H3K9Ac_unique	H3K9ac	4DPAvs0DPA
SL4.0ch03	4140872	4141947	4141771	0.6584	0.00101541	4dpa-H3K9Ac_unique	H3K9ac	4DPAvs0DPA
SL4.0ch03	4143869	4144575	4144388	0.73179	0.00188643	4dpa-H3K9Ac_unique	H3K9ac	4DPAvs0DPA
SL4.0ch03	4145248	4145595	4145467	0.5594	0.00757064	4dpa-H3K9Ac_unique	H3K9ac	4DPAvs0DPA
SL4.0ch03	4221031	4221847	4221661	0.58262	0.0021173	4dpa-H3K9Ac_unique	H3K9ac	4DPAvs0DPA
SL4.0ch03	4312690	4313701	4313147	1.35401	1.22931e-10	4dpa-H3K9Ac_unique	H3K9ac	4DPAvs0DPA
SL4.0ch03	4355718	4356296	4356191	0.632	0.00457396	4dpa-H3K9Ac_unique	H3K9ac	4DPAvs0DPA
SL4.0ch03	4360994	4361271	4361123	0.44621	0.00948009	4dpa-H3K9Ac_unique	H3K9ac	4DPAvs0DPA
SL4.0ch03	4368326	4368817	4368628	0.42279	0.008702	4dpa-H3K9Ac_unique	H3K9ac	4DPAvs0DPA
SL4.0ch03	4369160	4369552	4369498	0.3965	0.0091604	4dpa-H3K9Ac_unique	H3K9ac	4DPAvs0DPA
SL4.0ch03	4587372	4587900	4587464	0.71158	0.00339764	4dpa-H3K9Ac_unique	H3K9ac	4DPAvs0DPA
SL4.0ch03	4588789	4589063	4589005	0.66579	0.00568947	4dpa-H3K9Ac_unique	H3K9ac	4DPAvs0DPA
SL4.0ch03	4590359	4592417	4590929	1.04512	4.17833e-06	4dpa-H3K9Ac_unique	H3K9ac	4DPAvs0DPA
SL4.0ch03	5037821	5039034	5037998	0.49563	0.00495995	4dpa-H3K9Ac_unique	H3K9ac	4DPAvs0DPA
SL4.0ch03	5170633	5170942	5170740	-0.50397	0.00717132	4dpa-H3K9Ac_unique	H3K9ac	4DPAvs0DPA
SL4.0ch03	5185581	5186026	5185705	0.51552	0.00717132	4dpa-H3K9Ac_unique	H3K9ac	4DPAvs0DPA
SL4.0ch03	5186381	5187121	5186806	0.78702	0.000756176	4dpa-H3K9Ac_unique	H3K9ac	4DPAvs0DPA
SL4.0ch03	5565789	5566117	5566052	-0.7256	0.000600786	4dpa-H3K9Ac_unique	H3K9ac	4DPAvs0DPA
SL4.0ch03	5691667	5692435	5692227	0.53329	0.00879482	4dpa-H3K9Ac_unique	H3K9ac	4DPAvs0DPA
SL4.0ch03	5748774	5749098	5749015	0.55963	0.00650632	4dpa-H3K9Ac_unique	H3K9ac	4DPAvs0DPA
SL4.0ch03	6051210	6051469	6051370	0.53765	0.00817147	4dpa-H3K9Ac_unique	H3K9ac	4DPAvs0DPA
SL4.0ch03	6056138	6057230	6057072	0.90464	9.09314e-06	4dpa-H3K9Ac_unique	H3K9ac	4DPAvs0DPA
SL4.0ch03	6057567	6058202	6057910	0.68255	0.000768675	4dpa-H3K9Ac_unique	H3K9ac	4DPAvs0DPA
SL4.0ch03	6441979	6442833	6442592	0.54018	0.00899013	4dpa-H3K9Ac_unique	H3K9ac	4DPAvs0DPA
SL4.0ch03	6572929	6573792	6573521	0.43088	0.00973932	4dpa-H3K9Ac_unique	H3K9ac	4DPAvs0DPA
SL4.0ch03	6639645	6640169	6640073	0.64146	0.00539625	4dpa-H3K9Ac_unique	H3K9ac	4DPAvs0DPA
SL4.0ch03	7048979	7049250	7049235	0.4272	0.00973932	4dpa-H3K9Ac_unique	H3K9ac	4DPAvs0DPA
SL4.0ch03	7170178	7171876	7171688	0.41801	0.00670038	4dpa-H3K9Ac_unique	H3K9ac	4DPAvs0DPA
SL4.0ch03	7172203	7172631	7172439	0.44043	0.0038331	4dpa-H3K9Ac_unique	H3K9ac	4DPAvs0DPA
SL4.0ch03	7427877	7429046	7428638	0.54198	0.00252384	4dpa-H3K9Ac_unique	H3K9ac	4DPAvs0DPA
SL4.0ch03	9442516	9442774	9442702	-0.66854	0.00519863	4dpa-H3K9Ac_unique	H3K9ac	4DPAvs0DPA
SL4.0ch03	10027446	10028084	10027504	-0.29126	0.00470106	4dpa-H3K9Ac_unique	H3K9ac	4DPAvs0DPA
SL4.0ch03	10768018	10769227	10768527	0.8052	0.0001886	4dpa-H3K9Ac_unique	H3K9ac	4DPAvs0DPA
SL4.0ch03	17412202	17412501	17412288	-0.5467	0.00738137	4dpa-H3K9Ac_unique	H3K9ac	4DPAvs0DPA
SL4.0ch03	17738875	17739199	17739075	0.55822	0.00817147	4dpa-H3K9Ac_unique	H3K9ac	4DPAvs0DPA
SL4.0ch03	18425066	18425453	18425216	-0.65354	0.00144734	4dpa-H3K9Ac_unique	H3K9ac	4DPAvs0DPA
SL4.0ch03	19066528	19067767	19067559	1.0148	4.30915e-05	4dpa-H3K9Ac_unique	H3K9ac	4DPAvs0DPA
SL4.0ch03	20138544	20138869	20138688	0.63265	0.00255277	4dpa-H3K9Ac_unique	H3K9ac	4DPAvs0DPA
SL4.0ch03	20538943	20540213	20539768	0.53568	0.00302018	4dpa-H3K9Ac_unique	H3K9ac	4DPAvs0DPA
SL4.0ch03	20556078	20556908	20556234	0.73972	0.00105987	4dpa-H3K9Ac_unique	H3K9ac	4DPAvs0DPA
SL4.0ch03	22329524	22329755	22329689	-0.59478	0.00208063	4dpa-H3K9Ac_unique	H3K9ac	4DPAvs0DPA
SL4.0ch03	22597610	22598197	22597751	0.54564	0.00859335	4dpa-H3K9Ac_unique	H3K9ac	4DPAvs0DPA
SL4.0ch03	27993866	27994893	27994723	0.56543	0.00200387	4dpa-H3K9Ac_unique	H3K9ac	4DPAvs0DPA
SL4.0ch03	29364706	29366140	29365300	0.60287	0.00260079	4dpa-H3K9Ac_unique	H3K9ac	4DPAvs0DPA
SL4.0ch03	31221603	31222010	31221801	0.81047	0.00259018	4dpa-H3K9Ac_unique	H3K9ac	4DPAvs0DPA
SL4.0ch03	31766454	31766904	31766547	-0.6867	0.000358103	4dpa-H3K9Ac_unique	H3K9ac	4DPAvs0DPA
SL4.0ch03	33295073	33295748	33295638	0.52839	0.0091794	4dpa-H3K9Ac_unique	H3K9ac	4DPAvs0DPA
SL4.0ch03	34978943	34980280	34979991	0.87209	0.000352647	4dpa-H3K9Ac_unique	H3K9ac	4DPAvs0DPA
SL4.0ch03	34989212	34989465	34989384	0.70382	0.00299916	4dpa-H3K9Ac_unique	H3K9ac	4DPAvs0DPA
SL4.0ch03	34989924	34990472	34990331	0.87218	0.00130039	4dpa-H3K9Ac_unique	H3K9ac	4DPAvs0DPA
SL4.0ch03	36719273	36719940	36719362	0.60469	0.00474866	4dpa-H3K9Ac_unique	H3K9ac	4DPAvs0DPA
SL4.0ch03	39917267	39918030	39917660	0.78494	0.000317681	4dpa-H3K9Ac_unique	H3K9ac	4DPAvs0DPA
SL4.0ch03	44303107	44304050	44303267	0.65642	0.00236163	4dpa-H3K9Ac_unique	H3K9ac	4DPAvs0DPA
SL4.0ch03	44730324	44731006	44730477	0.54626	0.00183813	4dpa-H3K9Ac_unique	H3K9ac	4DPAvs0DPA
SL4.0ch03	45374931	45375499	45375208	0.65289	0.0019296	4dpa-H3K9Ac_unique	H3K9ac	4DPAvs0DPA
SL4.0ch03	45760528	45761649	45761077	0.43617	0.00476501	4dpa-H3K9Ac_unique	H3K9ac	4DPAvs0DPA
SL4.0ch03	45771987	45773826	45772113	0.57582	0.00408714	4dpa-H3K9Ac_unique	H3K9ac	4DPAvs0DPA
SL4.0ch03	45900647	45900954	45900715	0.65845	0.00226609	4dpa-H3K9Ac_unique	H3K9ac	4DPAvs0DPA
SL4.0ch03	45931943	45932252	45932182	0.70873	0.00265028	4dpa-H3K9Ac_unique	H3K9ac	4DPAvs0DPA
SL4.0ch03	46501886	46502160	46501962	-0.52121	0.00667823	4dpa-H3K9Ac_unique	H3K9ac	4DPAvs0DPA
SL4.0ch03	46507016	46507696	46507118	0.56135	0.00245929	4dpa-H3K9Ac_unique	H3K9ac	4DPAvs0DPA
SL4.0ch03	46600547	46601147	46600823	0.47125	0.0090617	4dpa-H3K9Ac_unique	H3K9ac	4DPAvs0DPA
SL4.0ch03	46900528	46901261	46900646	0.66279	0.00256048	4dpa-H3K9Ac_unique	H3K9ac	4DPAvs0DPA
SL4.0ch03	46901832	46902443	46902006	0.6369	0.00264819	4dpa-H3K9Ac_unique	H3K9ac	4DPAvs0DPA
SL4.0ch03	46917498	46917978	46917867	0.42279	0.008702	4dpa-H3K9Ac_unique	H3K9ac	4DPAvs0DPA
SL4.0ch03	46925073	46927901	46926751	2.08494	9.56292e-32	4dpa-H3K9Ac_unique	H3K9ac	4DPAvs0DPA
SL4.0ch03	46959906	46960164	46960046	0.47885	0.00971228	4dpa-H3K9Ac_unique	H3K9ac	4DPAvs0DPA
SL4.0ch03	47098980	47099758	47099482	0.72407	0.00167283	4dpa-H3K9Ac_unique	H3K9ac	4DPAvs0DPA
SL4.0ch03	47321752	47322293	47321938	0.51885	0.00649196	4dpa-H3K9Ac_unique	H3K9ac	4DPAvs0DPA
SL4.0ch03	47335285	47335605	47335528	0.55886	0.00718717	4dpa-H3K9Ac_unique	H3K9ac	4DPAvs0DPA
SL4.0ch03	47335847	47336183	47335910	0.70382	0.00299916	4dpa-H3K9Ac_unique	H3K9ac	4DPAvs0DPA
SL4.0ch03	47350813	47351096	47350899	0.64947	0.00171191	4dpa-H3K9Ac_unique	H3K9ac	4DPAvs0DPA
SL4.0ch03	47354688	47354961	47354916	0.37665	0.00985448	4dpa-H3K9Ac_unique	H3K9ac	4DPAvs0DPA
SL4.0ch03	47376023	47376477	47376119	-0.33457	0.00379979	4dpa-H3K9Ac_unique	H3K9ac	4DPAvs0DPA
SL4.0ch03	47460852	47461336	47461241	0.50531	0.00534262	4dpa-H3K9Ac_unique	H3K9ac	4DPAvs0DPA
SL4.0ch03	47461623	47463009	47462898	0.44649	0.00405168	4dpa-H3K9Ac_unique	H3K9ac	4DPAvs0DPA
SL4.0ch03	47463840	47464786	47464693	0.67632	0.000155501	4dpa-H3K9Ac_unique	H3K9ac	4DPAvs0DPA
SL4.0ch03	47470490	47472299	47471158	0.92067	2.40082e-05	4dpa-H3K9Ac_unique	H3K9ac	4DPAvs0DPA
SL4.0ch03	47474107	47475546	47474318	0.80088	0.000158492	4dpa-H3K9Ac_unique	H3K9ac	4DPAvs0DPA
SL4.0ch03	47479659	47480889	47479836	0.6986	0.00198075	4dpa-H3K9Ac_unique	H3K9ac	4DPAvs0DPA
SL4.0ch03	47504829	47505059	47504899	0.48387	0.0079192	4dpa-H3K9Ac_unique	H3K9ac	4DPAvs0DPA
SL4.0ch03	47835160	47835397	47835271	0.93023	0.00122898	4dpa-H3K9Ac_unique	H3K9ac	4DPAvs0DPA
SL4.0ch03	47876926	47877237	47876926	0.41902	0.00618604	4dpa-H3K9Ac_unique	H3K9ac	4DPAvs0DPA
SL4.0ch03	47996937	47997235	47997200	0.53122	0.00998735	4dpa-H3K9Ac_unique	H3K9ac	4DPAvs0DPA
SL4.0ch03	48160327	48161283	48161094	0.47885	0.00971228	4dpa-H3K9Ac_unique	H3K9ac	4DPAvs0DPA
SL4.0ch03	48277590	48278020	48277924	0.46922	0.00987874	4dpa-H3K9Ac_unique	H3K9ac	4DPAvs0DPA
SL4.0ch03	48293651	48294173	48293970	0.48299	0.00703949	4dpa-H3K9Ac_unique	H3K9ac	4DPAvs0DPA
SL4.0ch03	48294440	48295127	48294953	0.4782	0.00638147	4dpa-H3K9Ac_unique	H3K9ac	4DPAvs0DPA
SL4.0ch03	48301792	48302225	48301865	0.47951	0.0079192	4dpa-H3K9Ac_unique	H3K9ac	4DPAvs0DPA
SL4.0ch03	48408522	48409411	48408830	0.46866	0.00638147	4dpa-H3K9Ac_unique	H3K9ac	4DPAvs0DPA
SL4.0ch03	48586410	48587681	48587447	0.99697	1.68222e-06	4dpa-H3K9Ac_unique	H3K9ac	4DPAvs0DPA
SL4.0ch03	48599177	48600465	48599936	1.05947	3.09196e-06	4dpa-H3K9Ac_unique	H3K9ac	4DPAvs0DPA
SL4.0ch03	48872002	48872828	48872249	0.88593	0.000246064	4dpa-H3K9Ac_unique	H3K9ac	4DPAvs0DPA
SL4.0ch03	48874673	48874906	48874784	-0.52018	0.00717132	4dpa-H3K9Ac_unique	H3K9ac	4DPAvs0DPA
SL4.0ch03	48883043	48883291	48883163	0.51961	0.00113248	4dpa-H3K9Ac_unique	H3K9ac	4DPAvs0DPA
SL4.0ch03	48883747	48884455	48884024	0.56573	0.00667823	4dpa-H3K9Ac_unique	H3K9ac	4DPAvs0DPA
SL4.0ch03	48905501	48905818	48905681	0.49299	0.0060129	4dpa-H3K9Ac_unique	H3K9ac	4DPAvs0DPA
SL4.0ch03	49132700	49132989	49132722	0.83138	0.000584705	4dpa-H3K9Ac_unique	H3K9ac	4DPAvs0DPA
SL4.0ch03	49133289	49133801	49133730	0.86559	0.0014505	4dpa-H3K9Ac_unique	H3K9ac	4DPAvs0DPA
SL4.0ch03	49134957	49135666	49135445	0.72025	0.00385363	4dpa-H3K9Ac_unique	H3K9ac	4DPAvs0DPA
SL4.0ch03	49141822	49142076	49141903	1.08397	7.16473e-05	4dpa-H3K9Ac_unique	H3K9ac	4DPAvs0DPA
SL4.0ch03	49142451	49142981	49142884	0.53855	0.0083856	4dpa-H3K9Ac_unique	H3K9ac	4DPAvs0DPA
SL4.0ch03	49144364	49144963	49144797	0.7096	0.00198075	4dpa-H3K9Ac_unique	H3K9ac	4DPAvs0DPA
SL4.0ch03	49145625	49146074	49145776	0.75884	0.00106869	4dpa-H3K9Ac_unique	H3K9ac	4DPAvs0DPA
SL4.0ch03	49187107	49187427	49187327	0.65576	7.87907e-05	4dpa-H3K9Ac_unique	H3K9ac	4DPAvs0DPA
SL4.0ch03	49197623	49199648	49199333	1.0989	8.03602e-06	4dpa-H3K9Ac_unique	H3K9ac	4DPAvs0DPA
SL4.0ch03	49200299	49200708	49200508	0.57582	0.00408714	4dpa-H3K9Ac_unique	H3K9ac	4DPAvs0DPA
SL4.0ch03	49201008	49201390	49201295	0.5791	0.00230791	4dpa-H3K9Ac_unique	H3K9ac	4DPAvs0DPA
SL4.0ch03	49312943	49314171	49313271	0.53891	0.00402835	4dpa-H3K9Ac_unique	H3K9ac	4DPAvs0DPA
SL4.0ch03	50294140	50294647	50294494	0.66951	0.00314022	4dpa-H3K9Ac_unique	H3K9ac	4DPAvs0DPA
SL4.0ch03	50295154	50296039	50295933	0.50952	0.00534262	4dpa-H3K9Ac_unique	H3K9ac	4DPAvs0DPA
SL4.0ch03	50367332	50368096	50367670	0.49735	0.00998735	4dpa-H3K9Ac_unique	H3K9ac	4DPAvs0DPA
SL4.0ch03	51160081	51160656	51160378	0.42788	0.00484279	4dpa-H3K9Ac_unique	H3K9ac	4DPAvs0DPA
SL4.0ch03	51204380	51204849	51204766	-0.42955	0.00484279	4dpa-H3K9Ac_unique	H3K9ac	4DPAvs0DPA
SL4.0ch03	51610807	51611122	51610997	0.82358	0.0004394	4dpa-H3K9Ac_unique	H3K9ac	4DPAvs0DPA
SL4.0ch03	51611355	51612679	51611648	1.08394	2.7287e-06	4dpa-H3K9Ac_unique	H3K9ac	4DPAvs0DPA
SL4.0ch03	51636385	51637388	51637337	0.53106	0.00358107	4dpa-H3K9Ac_unique	H3K9ac	4DPAvs0DPA
SL4.0ch03	52425474	52426351	52425896	0.72848	0.000600786	4dpa-H3K9Ac_unique	H3K9ac	4DPAvs0DPA
SL4.0ch03	52437107	52437772	52437360	0.69642	0.00109134	4dpa-H3K9Ac_unique	H3K9ac	4DPAvs0DPA
SL4.0ch03	53008532	53009501	53008835	0.80212	0.000249607	4dpa-H3K9Ac_unique	H3K9ac	4DPAvs0DPA
SL4.0ch03	53591022	53591357	53591248	0.83908	0.00108114	4dpa-H3K9Ac_unique	H3K9ac	4DPAvs0DPA
SL4.0ch03	53752710	53753087	53752957	0.71053	0.00131815	4dpa-H3K9Ac_unique	H3K9ac	4DPAvs0DPA
SL4.0ch03	54292812	54293166	54292979	0.60383	7.43078e-05	4dpa-H3K9Ac_unique	H3K9ac	4DPAvs0DPA
SL4.0ch03	54299004	54299248	54299142	0.46866	0.00638147	4dpa-H3K9Ac_unique	H3K9ac	4DPAvs0DPA
SL4.0ch03	54723160	54723541	54723368	0.6257	0.00274342	4dpa-H3K9Ac_unique	H3K9ac	4DPAvs0DPA
SL4.0ch03	54724767	54725246	54725055	0.61022	7.0406e-06	4dpa-H3K9Ac_unique	H3K9ac	4DPAvs0DPA
SL4.0ch03	54743777	54744853	54743994	0.76921	0.000131464	4dpa-H3K9Ac_unique	H3K9ac	4DPAvs0DPA
SL4.0ch03	54898678	54899706	54899561	0.56063	0.00448709	4dpa-H3K9Ac_unique	H3K9ac	4DPAvs0DPA
SL4.0ch03	54906532	54907067	54906827	1.18017	1.099e-05	4dpa-H3K9Ac_unique	H3K9ac	4DPAvs0DPA
SL4.0ch03	54939924	54940155	54940037	-0.45243	0.00661585	4dpa-H3K9Ac_unique	H3K9ac	4DPAvs0DPA
SL4.0ch03	54963684	54964233	54964101	0.51253	0.00106861	4dpa-H3K9Ac_unique	H3K9ac	4DPAvs0DPA
SL4.0ch03	55147476	55149527	55149052	0.83035	8.7433e-05	4dpa-H3K9Ac_unique	H3K9ac	4DPAvs0DPA
SL4.0ch03	55163100	55163507	55163332	0.62322	0.00492091	4dpa-H3K9Ac_unique	H3K9ac	4DPAvs0DPA
SL4.0ch03	55165707	55166163	55165855	0.60968	0.0042278	4dpa-H3K9Ac_unique	H3K9ac	4DPAvs0DPA
SL4.0ch03	55491892	55492753	55492520	1.16067	1.058e-05	4dpa-H3K9Ac_unique	H3K9ac	4DPAvs0DPA
SL4.0ch03	55493357	55494114	55494009	0.60887	0.00614172	4dpa-H3K9Ac_unique	H3K9ac	4DPAvs0DPA
SL4.0ch03	55529409	55529885	55529779	0.46261	0.00920523	4dpa-H3K9Ac_unique	H3K9ac	4DPAvs0DPA
SL4.0ch03	55570158	55570467	55570325	0.48994	0.00677149	4dpa-H3K9Ac_unique	H3K9ac	4DPAvs0DPA
SL4.0ch03	55587462	55587835	55587711	0.61171	0.00478509	4dpa-H3K9Ac_unique	H3K9ac	4DPAvs0DPA
SL4.0ch03	55712983	55713371	55713252	0.70005	0.00148445	4dpa-H3K9Ac_unique	H3K9ac	4DPAvs0DPA
SL4.0ch03	55757184	55757887	55757711	0.72024	0.000895065	4dpa-H3K9Ac_unique	H3K9ac	4DPAvs0DPA
SL4.0ch03	55834237	55834673	55834549	0.54564	0.00859335	4dpa-H3K9Ac_unique	H3K9ac	4DPAvs0DPA
SL4.0ch03	55938274	55939583	55938770	0.64053	0.00120021	4dpa-H3K9Ac_unique	H3K9ac	4DPAvs0DPA
SL4.0ch03	55948396	55948856	55948680	0.50952	0.00534262	4dpa-H3K9Ac_unique	H3K9ac	4DPAvs0DPA
SL4.0ch03	56161713	56162333	56161911	0.29541	0.00577431	4dpa-H3K9Ac_unique	H3K9ac	4DPAvs0DPA
SL4.0ch03	56209528	56210336	56209971	0.51136	0.00376033	4dpa-H3K9Ac_unique	H3K9ac	4DPAvs0DPA
SL4.0ch03	56528332	56529248	56528840	0.73805	0.00134072	4dpa-H3K9Ac_unique	H3K9ac	4DPAvs0DPA
SL4.0ch03	56539406	56539916	56539685	0.58582	0.00678386	4dpa-H3K9Ac_unique	H3K9ac	4DPAvs0DPA
SL4.0ch03	56559437	56560540	56560191	1.01933	1.55625e-05	4dpa-H3K9Ac_unique	H3K9ac	4DPAvs0DPA
SL4.0ch03	56678578	56679741	56679106	0.41424	0.00821506	4dpa-H3K9Ac_unique	H3K9ac	4DPAvs0DPA
SL4.0ch03	56780532	56782154	56781920	0.4852	0.00568285	4dpa-H3K9Ac_unique	H3K9ac	4DPAvs0DPA
SL4.0ch03	56840228	56840970	56840874	0.54522	0.00232096	4dpa-H3K9Ac_unique	H3K9ac	4DPAvs0DPA
SL4.0ch03	56848190	56849091	56848736	0.61487	0.00283837	4dpa-H3K9Ac_unique	H3K9ac	4DPAvs0DPA
SL4.0ch03	56896812	56897103	56897003	0.51174	0.00748137	4dpa-H3K9Ac_unique	H3K9ac	4DPAvs0DPA
SL4.0ch03	56928633	56929002	56928905	0.55407	0.00684636	4dpa-H3K9Ac_unique	H3K9ac	4DPAvs0DPA
SL4.0ch03	56975600	56975891	56975749	0.52669	0.000881224	4dpa-H3K9Ac_unique	H3K9ac	4DPAvs0DPA
SL4.0ch03	57175141	57175887	57175657	0.56145	0.00178315	4dpa-H3K9Ac_unique	H3K9ac	4DPAvs0DPA
SL4.0ch03	57227132	57227558	57227250	0.471	0.00805807	4dpa-H3K9Ac_unique	H3K9ac	4DPAvs0DPA
SL4.0ch03	57234992	57235307	57235122	0.91932	0.00101724	4dpa-H3K9Ac_unique	H3K9ac	4DPAvs0DPA
SL4.0ch03	57236465	57236695	57236517	0.57203	0.006988	4dpa-H3K9Ac_unique	H3K9ac	4DPAvs0DPA
SL4.0ch03	57316743	57317015	57316944	0.61823	0.00724949	4dpa-H3K9Ac_unique	H3K9ac	4DPAvs0DPA
SL4.0ch03	57356275	57356915	57356642	0.50608	0.00690692	4dpa-H3K9Ac_unique	H3K9ac	4DPAvs0DPA
SL4.0ch03	57363259	57364854	57363790	0.84905	1.64861e-05	4dpa-H3K9Ac_unique	H3K9ac	4DPAvs0DPA
SL4.0ch03	57416042	57416644	57416319	0.56021	0.00589791	4dpa-H3K9Ac_unique	H3K9ac	4DPAvs0DPA
SL4.0ch03	57451885	57452613	57452406	0.41591	0.00882114	4dpa-H3K9Ac_unique	H3K9ac	4DPAvs0DPA
SL4.0ch03	57465685	57467415	57466592	0.55418	0.00141403	4dpa-H3K9Ac_unique	H3K9ac	4DPAvs0DPA
SL4.0ch03	57514611	57515325	57514889	0.60824	0.00115219	4dpa-H3K9Ac_unique	H3K9ac	4DPAvs0DPA
SL4.0ch03	57530747	57532371	57531105	0.73946	0.000157455	4dpa-H3K9Ac_unique	H3K9ac	4DPAvs0DPA
SL4.0ch03	57538254	57538696	57538524	0.52171	0.0049863	4dpa-H3K9Ac_unique	H3K9ac	4DPAvs0DPA
SL4.0ch03	57725958	57727029	57726407	0.87489	0.000186118	4dpa-H3K9Ac_unique	H3K9ac	4DPAvs0DPA
SL4.0ch03	57727565	57727901	57727661	0.90337	0.000120053	4dpa-H3K9Ac_unique	H3K9ac	4DPAvs0DPA
SL4.0ch03	57800247	57801378	57800699	0.89219	9.12108e-05	4dpa-H3K9Ac_unique	H3K9ac	4DPAvs0DPA
SL4.0ch03	58013976	58014437	58014096	0.50942	0.00663318	4dpa-H3K9Ac_unique	H3K9ac	4DPAvs0DPA
SL4.0ch03	58022580	58023990	58023581	0.62103	0.00215635	4dpa-H3K9Ac_unique	H3K9ac	4DPAvs0DPA
SL4.0ch03	58248941	58249288	58249227	0.51906	0.00534262	4dpa-H3K9Ac_unique	H3K9ac	4DPAvs0DPA
SL4.0ch03	58355758	58356780	58355986	0.49833	0.00474984	4dpa-H3K9Ac_unique	H3K9ac	4DPAvs0DPA
SL4.0ch03	58378061	58378419	58378236	0.70249	0.00207554	4dpa-H3K9Ac_unique	H3K9ac	4DPAvs0DPA
SL4.0ch03	58378662	58379512	58378969	0.63411	0.00245722	4dpa-H3K9Ac_unique	H3K9ac	4DPAvs0DPA
SL4.0ch03	58438326	58438624	58438519	0.43351	0.00986332	4dpa-H3K9Ac_unique	H3K9ac	4DPAvs0DPA
SL4.0ch03	58499227	58499628	58499324	0.40161	0.00765757	4dpa-H3K9Ac_unique	H3K9ac	4DPAvs0DPA
SL4.0ch03	58655973	58656343	58656228	0.57081	0.00341528	4dpa-H3K9Ac_unique	H3K9ac	4DPAvs0DPA
SL4.0ch03	58656584	58657227	58656898	0.60959	0.00234639	4dpa-H3K9Ac_unique	H3K9ac	4DPAvs0DPA
SL4.0ch03	58657577	58657974	58657688	0.72723	0.00148445	4dpa-H3K9Ac_unique	H3K9ac	4DPAvs0DPA
SL4.0ch03	58658377	58659354	58658559	0.93898	0.000191017	4dpa-H3K9Ac_unique	H3K9ac	4DPAvs0DPA
SL4.0ch03	58873819	58874140	58873969	0.46663	0.000943384	4dpa-H3K9Ac_unique	H3K9ac	4DPAvs0DPA
SL4.0ch03	58928773	58929503	58929338	0.44725	0.00705801	4dpa-H3K9Ac_unique	H3K9ac	4DPAvs0DPA
SL4.0ch03	59019709	59019997	59019826	-0.54835	0.00312094	4dpa-H3K9Ac_unique	H3K9ac	4DPAvs0DPA
SL4.0ch03	59037856	59038352	59038019	0.7204	0.00119174	4dpa-H3K9Ac_unique	H3K9ac	4DPAvs0DPA
SL4.0ch03	59067293	59068602	59067784	0.47018	0.00590063	4dpa-H3K9Ac_unique	H3K9ac	4DPAvs0DPA
SL4.0ch03	59305958	59307019	59306554	0.82232	0.000297274	4dpa-H3K9Ac_unique	H3K9ac	4DPAvs0DPA
SL4.0ch03	59308362	59309109	59308810	0.45021	0.00934466	4dpa-H3K9Ac_unique	H3K9ac	4DPAvs0DPA
SL4.0ch03	59387286	59387839	59387709	0.53568	0.00575577	4dpa-H3K9Ac_unique	H3K9ac	4DPAvs0DPA
SL4.0ch03	59388327	59388570	59388482	0.79145	0.000402558	4dpa-H3K9Ac_unique	H3K9ac	4DPAvs0DPA
SL4.0ch03	59388866	59390965	59390748	0.76182	0.000229374	4dpa-H3K9Ac_unique	H3K9ac	4DPAvs0DPA
SL4.0ch03	59404570	59405277	59405197	0.67905	0.0028959	4dpa-H3K9Ac_unique	H3K9ac	4DPAvs0DPA
SL4.0ch03	59408047	59409846	59408458	0.38785	0.0088005	4dpa-H3K9Ac_unique	H3K9ac	4DPAvs0DPA
SL4.0ch03	59424925	59425216	59425085	0.72044	0.000133852	4dpa-H3K9Ac_unique	H3K9ac	4DPAvs0DPA
SL4.0ch03	59425530	59426371	59425730	0.34092	0.00865112	4dpa-H3K9Ac_unique	H3K9ac	4DPAvs0DPA
SL4.0ch03	59429127	59429362	59429261	0.49731	0.00320195	4dpa-H3K9Ac_unique	H3K9ac	4DPAvs0DPA
SL4.0ch03	59429872	59430967	59430172	0.36244	0.00922823	4dpa-H3K9Ac_unique	H3K9ac	4DPAvs0DPA
SL4.0ch03	59677831	59679435	59678731	0.56997	0.00245929	4dpa-H3K9Ac_unique	H3K9ac	4DPAvs0DPA
SL4.0ch03	59694844	59695643	59695413	0.62167	0.00409593	4dpa-H3K9Ac_unique	H3K9ac	4DPAvs0DPA
SL4.0ch03	59875596	59876181	59875750	-0.51437	0.00298273	4dpa-H3K9Ac_unique	H3K9ac	4DPAvs0DPA
SL4.0ch03	59912957	59913348	59913175	0.78091	3.62009e-06	4dpa-H3K9Ac_unique	H3K9ac	4DPAvs0DPA
SL4.0ch03	59949807	59950381	59950247	0.55126	0.0011955	4dpa-H3K9Ac_unique	H3K9ac	4DPAvs0DPA
SL4.0ch03	60024387	60024963	60024569	0.41306	0.00998369	4dpa-H3K9Ac_unique	H3K9ac	4DPAvs0DPA
SL4.0ch03	60027627	60029094	60028755	0.85831	0.000186118	4dpa-H3K9Ac_unique	H3K9ac	4DPAvs0DPA
SL4.0ch03	60029634	60030923	60029874	0.53742	0.00442436	4dpa-H3K9Ac_unique	H3K9ac	4DPAvs0DPA
SL4.0ch03	60068528	60071502	60070351	1.18804	1.52971e-09	4dpa-H3K9Ac_unique	H3K9ac	4DPAvs0DPA
SL4.0ch03	60082930	60083959	60083477	0.70005	0.00148445	4dpa-H3K9Ac_unique	H3K9ac	4DPAvs0DPA
SL4.0ch03	60113587	60114107	60113646	0.58842	0.00493028	4dpa-H3K9Ac_unique	H3K9ac	4DPAvs0DPA
SL4.0ch03	60163143	60163480	60163373	0.53811	0.0060508	4dpa-H3K9Ac_unique	H3K9ac	4DPAvs0DPA
SL4.0ch03	60174089	60174509	60174234	0.51045	0.00367108	4dpa-H3K9Ac_unique	H3K9ac	4DPAvs0DPA
SL4.0ch03	60174967	60178309	60176040	2.19558	7.89877e-29	4dpa-H3K9Ac_unique	H3K9ac	4DPAvs0DPA
SL4.0ch03	60179061	60179470	60179256	1.0148	4.30915e-05	4dpa-H3K9Ac_unique	H3K9ac	4DPAvs0DPA
SL4.0ch03	60179790	60181978	60180893	1.60181	4.35686e-18	4dpa-H3K9Ac_unique	H3K9ac	4DPAvs0DPA
SL4.0ch03	60182442	60182895	60182521	1.0989	8.03602e-06	4dpa-H3K9Ac_unique	H3K9ac	4DPAvs0DPA
SL4.0ch03	60183337	60184267	60183500	0.80482	0.000377929	4dpa-H3K9Ac_unique	H3K9ac	4DPAvs0DPA
SL4.0ch03	60193005	60193365	60193293	0.66263	0.00236163	4dpa-H3K9Ac_unique	H3K9ac	4DPAvs0DPA
SL4.0ch03	60211189	60212085	60211395	0.67453	0.00163093	4dpa-H3K9Ac_unique	H3K9ac	4DPAvs0DPA
SL4.0ch03	60214383	60215595	60215407	0.66893	0.000715901	4dpa-H3K9Ac_unique	H3K9ac	4DPAvs0DPA
SL4.0ch03	60224530	60226220	60225674	0.50273	0.00227893	4dpa-H3K9Ac_unique	H3K9ac	4DPAvs0DPA
SL4.0ch03	60334011	60335764	60335028	0.87282	1.99238e-05	4dpa-H3K9Ac_unique	H3K9ac	4DPAvs0DPA
SL4.0ch03	60336135	60336673	60336369	0.58585	0.00105208	4dpa-H3K9Ac_unique	H3K9ac	4DPAvs0DPA
SL4.0ch03	60429173	60429699	60429502	0.55608	0.00420079	4dpa-H3K9Ac_unique	H3K9ac	4DPAvs0DPA
SL4.0ch03	60429985	60430393	60430355	0.48831	0.00777683	4dpa-H3K9Ac_unique	H3K9ac	4DPAvs0DPA
SL4.0ch03	60501039	60501694	60501180	0.55205	0.00321418	4dpa-H3K9Ac_unique	H3K9ac	4DPAvs0DPA
SL4.0ch03	60788243	60788547	60788376	-0.37919	0.00437641	4dpa-H3K9Ac_unique	H3K9ac	4DPAvs0DPA
SL4.0ch03	60891214	60891579	60891373	0.45974	0.00487983	4dpa-H3K9Ac_unique	H3K9ac	4DPAvs0DPA
SL4.0ch03	60908316	60908916	60908639	0.62258	0.00255277	4dpa-H3K9Ac_unique	H3K9ac	4DPAvs0DPA
SL4.0ch03	60951483	60952143	60951830	0.55004	0.00535302	4dpa-H3K9Ac_unique	H3K9ac	4DPAvs0DPA
SL4.0ch03	60955347	60955727	60955493	0.85287	0.000622782	4dpa-H3K9Ac_unique	H3K9ac	4DPAvs0DPA
SL4.0ch03	60956388	60957254	60957002	0.9703	4.88032e-05	4dpa-H3K9Ac_unique	H3K9ac	4DPAvs0DPA
SL4.0ch03	60957609	60958383	60958058	0.5806	0.00341528	4dpa-H3K9Ac_unique	H3K9ac	4DPAvs0DPA
SL4.0ch03	61066117	61066858	61066552	0.49587	0.00690692	4dpa-H3K9Ac_unique	H3K9ac	4DPAvs0DPA
SL4.0ch03	61075168	61075760	61075605	0.46643	0.0053631	4dpa-H3K9Ac_unique	H3K9ac	4DPAvs0DPA
SL4.0ch03	61093436	61093998	61093775	0.53876	0.00620078	4dpa-H3K9Ac_unique	H3K9ac	4DPAvs0DPA
SL4.0ch03	61216412	61217463	61216694	0.84711	6.80973e-06	4dpa-H3K9Ac_unique	H3K9ac	4DPAvs0DPA
SL4.0ch03	61218281	61218702	61218429	0.44433	0.00766046	4dpa-H3K9Ac_unique	H3K9ac	4DPAvs0DPA
SL4.0ch03	61250672	61251076	61250749	0.42801	0.00777653	4dpa-H3K9Ac_unique	H3K9ac	4DPAvs0DPA
SL4.0ch03	61414588	61415207	61414837	0.4782	0.00638147	4dpa-H3K9Ac_unique	H3K9ac	4DPAvs0DPA
SL4.0ch03	61415812	61416164	61416073	0.62322	0.00492091	4dpa-H3K9Ac_unique	H3K9ac	4DPAvs0DPA
SL4.0ch03	61437965	61439159	61438642	0.51746	0.00412726	4dpa-H3K9Ac_unique	H3K9ac	4DPAvs0DPA
SL4.0ch03	61455348	61456719	61456232	0.58097	0.000695692	4dpa-H3K9Ac_unique	H3K9ac	4DPAvs0DPA
SL4.0ch03	61653143	61653746	61653715	0.80967	0.000175962	4dpa-H3K9Ac_unique	H3K9ac	4DPAvs0DPA
SL4.0ch03	61654189	61655396	61654582	1.1377	3.13069e-06	4dpa-H3K9Ac_unique	H3K9ac	4DPAvs0DPA
SL4.0ch03	61656061	61656344	61656190	0.80254	0.000796661	4dpa-H3K9Ac_unique	H3K9ac	4DPAvs0DPA
SL4.0ch03	61661122	61662015	61661538	0.5405	0.00474004	4dpa-H3K9Ac_unique	H3K9ac	4DPAvs0DPA
SL4.0ch03	61662453	61662815	61662553	0.40925	0.0089372	4dpa-H3K9Ac_unique	H3K9ac	4DPAvs0DPA
SL4.0ch03	61807131	61807528	61807497	-0.58285	0.00362116	4dpa-H3K9Ac_unique	H3K9ac	4DPAvs0DPA
SL4.0ch03	61841910	61842348	61842111	0.75075	0.00142856	4dpa-H3K9Ac_unique	H3K9ac	4DPAvs0DPA
SL4.0ch03	61869870	61870181	61870089	0.50942	0.00663318	4dpa-H3K9Ac_unique	H3K9ac	4DPAvs0DPA
SL4.0ch03	61871915	61873108	61872028	0.67746	0.000319829	4dpa-H3K9Ac_unique	H3K9ac	4DPAvs0DPA
SL4.0ch03	61873468	61874514	61874124	0.69048	0.0023443	4dpa-H3K9Ac_unique	H3K9ac	4DPAvs0DPA
SL4.0ch03	61875252	61876196	61875319	0.81948	0.000524436	4dpa-H3K9Ac_unique	H3K9ac	4DPAvs0DPA
SL4.0ch03	61967756	61968061	61967890	0.51812	0.00205866	4dpa-H3K9Ac_unique	H3K9ac	4DPAvs0DPA
SL4.0ch03	62157374	62157705	62157566	0.50942	0.00663318	4dpa-H3K9Ac_unique	H3K9ac	4DPAvs0DPA
SL4.0ch03	62181573	62181824	62181674	0.64105	0.0021766	4dpa-H3K9Ac_unique	H3K9ac	4DPAvs0DPA
SL4.0ch03	62234957	62235213	62235056	-0.48884	0.00545783	4dpa-H3K9Ac_unique	H3K9ac	4DPAvs0DPA
SL4.0ch03	62274985	62275746	62275208	0.60287	0.00260079	4dpa-H3K9Ac_unique	H3K9ac	4DPAvs0DPA
SL4.0ch03	62293905	62295107	62294225	0.51387	0.00290885	4dpa-H3K9Ac_unique	H3K9ac	4DPAvs0DPA
SL4.0ch03	62303220	62304511	62303777	0.58996	0.000981981	4dpa-H3K9Ac_unique	H3K9ac	4DPAvs0DPA
SL4.0ch03	62309952	62311428	62310379	0.95448	7.48909e-08	4dpa-H3K9Ac_unique	H3K9ac	4DPAvs0DPA
SL4.0ch03	62340556	62341098	62340974	0.3904	0.00926766	4dpa-H3K9Ac_unique	H3K9ac	4DPAvs0DPA
SL4.0ch03	62341461	62342006	62341706	0.4891	0.00557124	4dpa-H3K9Ac_unique	H3K9ac	4DPAvs0DPA
SL4.0ch03	62408581	62409036	62408907	1.08806	9.11554e-06	4dpa-H3K9Ac_unique	H3K9ac	4DPAvs0DPA
SL4.0ch03	62432623	62433011	62432753	0.59591	0.000534071	4dpa-H3K9Ac_unique	H3K9ac	4DPAvs0DPA
SL4.0ch03	62437521	62439069	62437679	0.60119	0.00134326	4dpa-H3K9Ac_unique	H3K9ac	4DPAvs0DPA
SL4.0ch03	62517520	62518070	62517821	0.52274	0.00748137	4dpa-H3K9Ac_unique	H3K9ac	4DPAvs0DPA
SL4.0ch03	62564717	62565096	62564829	0.65171	0.00314022	4dpa-H3K9Ac_unique	H3K9ac	4DPAvs0DPA
SL4.0ch03	62610088	62610333	62610238	0.49589	0.00748137	4dpa-H3K9Ac_unique	H3K9ac	4DPAvs0DPA
SL4.0ch03	62618018	62618286	62618196	0.5455	0.00238872	4dpa-H3K9Ac_unique	H3K9ac	4DPAvs0DPA
SL4.0ch03	62619171	62621002	62620184	1.07249	8.57705e-08	4dpa-H3K9Ac_unique	H3K9ac	4DPAvs0DPA
SL4.0ch03	62672878	62673490	62673065	-0.43951	0.00565033	4dpa-H3K9Ac_unique	H3K9ac	4DPAvs0DPA
SL4.0ch03	62707508	62707970	62707776	0.46657	0.00590063	4dpa-H3K9Ac_unique	H3K9ac	4DPAvs0DPA
SL4.0ch03	62708213	62708668	62708541	0.40972	0.000244077	4dpa-H3K9Ac_unique	H3K9ac	4DPAvs0DPA
SL4.0ch03	62849975	62851184	62850822	0.36244	0.00922823	4dpa-H3K9Ac_unique	H3K9ac	4DPAvs0DPA
SL4.0ch03	62916135	62919921	62916508	0.67115	0.000543703	4dpa-H3K9Ac_unique	H3K9ac	4DPAvs0DPA
SL4.0ch03	62943667	62944303	62943723	0.49067	0.00350909	4dpa-H3K9Ac_unique	H3K9ac	4DPAvs0DPA
SL4.0ch03	62944644	62946540	62945509	0.7118	0.000323315	4dpa-H3K9Ac_unique	H3K9ac	4DPAvs0DPA
SL4.0ch03	62961380	62961910	62961732	0.47981	0.00557124	4dpa-H3K9Ac_unique	H3K9ac	4DPAvs0DPA
SL4.0ch03	63078441	63079649	63078628	0.35446	0.00710994	4dpa-H3K9Ac_unique	H3K9ac	4DPAvs0DPA
SL4.0ch03	63080217	63080692	63080599	0.52315	0.000187098	4dpa-H3K9Ac_unique	H3K9ac	4DPAvs0DPA
SL4.0ch03	63088658	63089463	63088806	0.68836	0.000653771	4dpa-H3K9Ac_unique	H3K9ac	4DPAvs0DPA
SL4.0ch03	63142910	63144025	63143251	0.57416	0.00253479	4dpa-H3K9Ac_unique	H3K9ac	4DPAvs0DPA
SL4.0ch03	63185897	63186173	63186080	0.5993	0.00243129	4dpa-H3K9Ac_unique	H3K9ac	4DPAvs0DPA
SL4.0ch03	63252729	63253135	63252797	-0.61744	0.000159466	4dpa-H3K9Ac_unique	H3K9ac	4DPAvs0DPA
SL4.0ch03	63269428	63270417	63269975	0.43969	0.00934466	4dpa-H3K9Ac_unique	H3K9ac	4DPAvs0DPA
SL4.0ch03	63327404	63329197	63327870	0.49441	0.00613803	4dpa-H3K9Ac_unique	H3K9ac	4DPAvs0DPA
SL4.0ch03	63336134	63336446	63336276	0.52777	0.00620078	4dpa-H3K9Ac_unique	H3K9ac	4DPAvs0DPA
SL4.0ch03	63345705	63346898	63346729	0.52074	0.00474984	4dpa-H3K9Ac_unique	H3K9ac	4DPAvs0DPA
SL4.0ch03	63383364	63383608	63383487	0.4669	0.0090617	4dpa-H3K9Ac_unique	H3K9ac	4DPAvs0DPA
SL4.0ch03	63389198	63389728	63389434	0.51157	0.00474984	4dpa-H3K9Ac_unique	H3K9ac	4DPAvs0DPA
SL4.0ch03	63545370	63546223	63545649	0.59134	0.00106381	4dpa-H3K9Ac_unique	H3K9ac	4DPAvs0DPA
SL4.0ch03	63550121	63550447	63550137	0.90263	5.35341e-06	4dpa-H3K9Ac_unique	H3K9ac	4DPAvs0DPA
SL4.0ch03	63550711	63551100	63550860	0.52991	0.00245636	4dpa-H3K9Ac_unique	H3K9ac	4DPAvs0DPA
SL4.0ch03	63755902	63756179	63756160	0.6044	0.00293298	4dpa-H3K9Ac_unique	H3K9ac	4DPAvs0DPA
SL4.0ch03	63756615	63757174	63756980	0.5246	0.00663318	4dpa-H3K9Ac_unique	H3K9ac	4DPAvs0DPA
SL4.0ch03	63760655	63760952	63760833	0.64054	0.00314022	4dpa-H3K9Ac_unique	H3K9ac	4DPAvs0DPA
SL4.0ch03	63762393	63763400	63763194	1.04872	8.07114e-06	4dpa-H3K9Ac_unique	H3K9ac	4DPAvs0DPA
SL4.0ch03	64119240	64121121	64120398	1.10233	7.20206e-07	4dpa-H3K9Ac_unique	H3K9ac	4DPAvs0DPA
SL4.0ch03	64121795	64123413	64121937	0.79355	0.000317681	4dpa-H3K9Ac_unique	H3K9ac	4DPAvs0DPA
SL4.0ch03	64134127	64134497	64134239	0.54928	0.0060508	4dpa-H3K9Ac_unique	H3K9ac	4DPAvs0DPA
SL4.0ch03	64137437	64138457	64138070	0.43842	0.00961161	4dpa-H3K9Ac_unique	H3K9ac	4DPAvs0DPA
SL4.0ch03	64267319	64269739	64268932	0.79816	5.81645e-05	4dpa-H3K9Ac_unique	H3K9ac	4DPAvs0DPA
SL4.0ch03	64347042	64347333	64347151	-0.41275	0.0049955	4dpa-H3K9Ac_unique	H3K9ac	4DPAvs0DPA
SL4.0ch03	64400533	64400867	64400625	0.46775	0.000229084	4dpa-H3K9Ac_unique	H3K9ac	4DPAvs0DPA
SL4.0ch03	64558288	64558542	64558467	-0.55646	0.00448709	4dpa-H3K9Ac_unique	H3K9ac	4DPAvs0DPA
SL4.0ch03	64663398	64663656	64663572	0.47707	0.0081935	4dpa-H3K9Ac_unique	H3K9ac	4DPAvs0DPA
SL4.0ch03	64669914	64670776	64670316	0.66258	0.000609964	4dpa-H3K9Ac_unique	H3K9ac	4DPAvs0DPA
SL4.0ch03	64671097	64671492	64671345	0.40326	0.00998369	4dpa-H3K9Ac_unique	H3K9ac	4DPAvs0DPA
SL4.0ch03	64732162	64732575	64732342	0.54287	0.00701072	4dpa-H3K9Ac_unique	H3K9ac	4DPAvs0DPA
SL4.0ch03	64733357	64734262	64734133	0.6882	0.00403659	4dpa-H3K9Ac_unique	H3K9ac	4DPAvs0DPA
SL4.0ch03	64825547	64825944	64825549	0.42746	0.00522882	4dpa-H3K9Ac_unique	H3K9ac	4DPAvs0DPA
SL4.0ch03	64946317	64948410	64947308	1.20542	1.96953e-08	4dpa-H3K9Ac_unique	H3K9ac	4DPAvs0DPA
SL4.0ch03	65217128	65217605	65217460	0.46096	0.00222721	4dpa-H3K9Ac_unique	H3K9ac	4DPAvs0DPA
SL4.0ch04	85745	86119	86088	0.54564	0.00859335	4dpa-H3K9Ac_unique	H3K9ac	4DPAvs0DPA
SL4.0ch04	98017	98274	98104	-0.30031	0.00684974	4dpa-H3K9Ac_unique	H3K9ac	4DPAvs0DPA
SL4.0ch04	243786	244172	243931	0.4782	0.00638147	4dpa-H3K9Ac_unique	H3K9ac	4DPAvs0DPA
SL4.0ch04	244484	245450	244852	1.25925	2.18769e-07	4dpa-H3K9Ac_unique	H3K9ac	4DPAvs0DPA
SL4.0ch04	254511	254944	254736	0.94284	0.000331481	4dpa-H3K9Ac_unique	H3K9ac	4DPAvs0DPA
SL4.0ch04	255247	255684	255487	0.87107	0.000748208	4dpa-H3K9Ac_unique	H3K9ac	4DPAvs0DPA
SL4.0ch04	328524	328769	328748	-0.45177	0.0090617	4dpa-H3K9Ac_unique	H3K9ac	4DPAvs0DPA
SL4.0ch04	380263	381766	380674	0.36878	0.00576791	4dpa-H3K9Ac_unique	H3K9ac	4DPAvs0DPA
SL4.0ch04	532898	534007	532983	0.98826	0.000158541	4dpa-H3K9Ac_unique	H3K9ac	4DPAvs0DPA
SL4.0ch04	605933	606181	605980	0.72271	0.000600786	4dpa-H3K9Ac_unique	H3K9ac	4DPAvs0DPA
SL4.0ch04	606574	607224	606974	0.64263	0.000551917	4dpa-H3K9Ac_unique	H3K9ac	4DPAvs0DPA
SL4.0ch04	615308	615538	615420	0.53667	0.00954102	4dpa-H3K9Ac_unique	H3K9ac	4DPAvs0DPA
SL4.0ch04	624556	625366	624954	0.48601	0.00410933	4dpa-H3K9Ac_unique	H3K9ac	4DPAvs0DPA
SL4.0ch04	625602	627129	626704	0.84251	8.1119e-05	4dpa-H3K9Ac_unique	H3K9ac	4DPAvs0DPA
SL4.0ch04	889707	891048	890439	0.58486	0.00302719	4dpa-H3K9Ac_unique	H3K9ac	4DPAvs0DPA
SL4.0ch04	943379	944895	943526	0.50719	0.00162624	4dpa-H3K9Ac_unique	H3K9ac	4DPAvs0DPA
SL4.0ch04	1584773	1585667	1585301	0.54151	0.00420079	4dpa-H3K9Ac_unique	H3K9ac	4DPAvs0DPA
SL4.0ch04	1650322	1650691	1650355	-0.39523	0.00821506	4dpa-H3K9Ac_unique	H3K9ac	4DPAvs0DPA
SL4.0ch04	1829433	1829722	1829679	0.63666	0.000912774	4dpa-H3K9Ac_unique	H3K9ac	4DPAvs0DPA
SL4.0ch04	1829983	1830626	1830082	0.754	0.000289074	4dpa-H3K9Ac_unique	H3K9ac	4DPAvs0DPA
SL4.0ch04	1926747	1927205	1926996	0.78113	0.00142856	4dpa-H3K9Ac_unique	H3K9ac	4DPAvs0DPA
SL4.0ch04	2029056	2029465	2029172	0.60567	0.0055904	4dpa-H3K9Ac_unique	H3K9ac	4DPAvs0DPA
SL4.0ch04	2156092	2156350	2156224	1.22594	9.82999e-06	4dpa-H3K9Ac_unique	H3K9ac	4DPAvs0DPA
SL4.0ch04	2156897	2158733	2157534	1.47411	1.03318e-08	4dpa-H3K9Ac_unique	H3K9ac	4DPAvs0DPA
SL4.0ch04	2159072	2160015	2159478	0.64786	0.00277647	4dpa-H3K9Ac_unique	H3K9ac	4DPAvs0DPA
SL4.0ch04	2463549	2464434	2463662	0.82933	0.000394461	4dpa-H3K9Ac_unique	H3K9ac	4DPAvs0DPA
SL4.0ch04	2464755	2465436	2465006	0.75611	0.000801579	4dpa-H3K9Ac_unique	H3K9ac	4DPAvs0DPA
SL4.0ch04	2493900	2494285	2494032	0.60785	0.00208063	4dpa-H3K9Ac_unique	H3K9ac	4DPAvs0DPA
SL4.0ch04	2494558	2496240	2495720	0.86115	0.000155694	4dpa-H3K9Ac_unique	H3K9ac	4DPAvs0DPA
SL4.0ch04	2499484	2499798	2499625	0.43639	0.00164706	4dpa-H3K9Ac_unique	H3K9ac	4DPAvs0DPA
SL4.0ch04	2716487	2716777	2716596	0.62844	0.00674875	4dpa-H3K9Ac_unique	H3K9ac	4DPAvs0DPA
SL4.0ch04	2755667	2756099	2755829	0.67795	0.00266856	4dpa-H3K9Ac_unique	H3K9ac	4DPAvs0DPA
SL4.0ch04	2763098	2763405	2763325	0.83373	0.00119323	4dpa-H3K9Ac_unique	H3K9ac	4DPAvs0DPA
SL4.0ch04	2768794	2769220	2768906	0.62329	0.00614172	4dpa-H3K9Ac_unique	H3K9ac	4DPAvs0DPA
SL4.0ch04	3016135	3016516	3016251	0.43842	0.00961161	4dpa-H3K9Ac_unique	H3K9ac	4DPAvs0DPA
SL4.0ch04	3119872	3120926	3120006	0.36304	0.00994342	4dpa-H3K9Ac_unique	H3K9ac	4DPAvs0DPA
SL4.0ch04	3164737	3165079	3164950	0.64296	0.00492091	4dpa-H3K9Ac_unique	H3K9ac	4DPAvs0DPA
SL4.0ch04	3922771	3923788	3923284	0.57599	0.00114145	4dpa-H3K9Ac_unique	H3K9ac	4DPAvs0DPA
SL4.0ch04	4097716	4099117	4098617	0.89251	3.43963e-05	4dpa-H3K9Ac_unique	H3K9ac	4DPAvs0DPA
SL4.0ch04	4099680	4100934	4099943	0.63128	0.00129747	4dpa-H3K9Ac_unique	H3K9ac	4DPAvs0DPA
SL4.0ch04	4423917	4424211	4424093	0.46478	0.00934466	4dpa-H3K9Ac_unique	H3K9ac	4DPAvs0DPA
SL4.0ch04	4455345	4456464	4455823	0.67462	0.00355537	4dpa-H3K9Ac_unique	H3K9ac	4DPAvs0DPA
SL4.0ch04	4570583	4571816	4571232	0.67629	0.00114207	4dpa-H3K9Ac_unique	H3K9ac	4DPAvs0DPA
SL4.0ch04	4580543	4582388	4581957	1.50111	1.96008e-22	4dpa-H3K9Ac_unique	H3K9ac	4DPAvs0DPA
SL4.0ch04	4925862	4926124	4925899	0.5872	0.00906186	4dpa-H3K9Ac_unique	H3K9ac	4DPAvs0DPA
SL4.0ch04	4927344	4929350	4928664	1.53807	2.58863e-11	4dpa-H3K9Ac_unique	H3K9ac	4DPAvs0DPA
SL4.0ch04	4931784	4933404	4932003	1.19954	2.0075e-06	4dpa-H3K9Ac_unique	H3K9ac	4DPAvs0DPA
SL4.0ch04	4933994	4934444	4934178	0.74632	0.00150914	4dpa-H3K9Ac_unique	H3K9ac	4DPAvs0DPA
SL4.0ch04	4968304	4969066	4968985	0.5986	0.00578098	4dpa-H3K9Ac_unique	H3K9ac	4DPAvs0DPA
SL4.0ch04	5013495	5014914	5014036	0.4648	0.00579264	4dpa-H3K9Ac_unique	H3K9ac	4DPAvs0DPA
SL4.0ch04	5066183	5066875	5066544	0.80482	0.000377929	4dpa-H3K9Ac_unique	H3K9ac	4DPAvs0DPA
SL4.0ch04	5072308	5072672	5072498	-0.50201	0.0060129	4dpa-H3K9Ac_unique	H3K9ac	4DPAvs0DPA
SL4.0ch04	5437355	5438421	5437784	0.45763	0.00590063	4dpa-H3K9Ac_unique	H3K9ac	4DPAvs0DPA
SL4.0ch04	5508930	5510458	5509507	0.62531	0.00140332	4dpa-H3K9Ac_unique	H3K9ac	4DPAvs0DPA
SL4.0ch04	5605290	5606111	5605993	1.04855	1.99611e-05	4dpa-H3K9Ac_unique	H3K9ac	4DPAvs0DPA
SL4.0ch04	5700669	5700902	5700820	0.59295	0.00657474	4dpa-H3K9Ac_unique	H3K9ac	4DPAvs0DPA
SL4.0ch04	5806688	5807913	5807193	1.42516	6.43969e-11	4dpa-H3K9Ac_unique	H3K9ac	4DPAvs0DPA
SL4.0ch04	5920171	5920680	5920419	0.48767	0.00545783	4dpa-H3K9Ac_unique	H3K9ac	4DPAvs0DPA
SL4.0ch04	5954086	5954502	5954180	0.66057	0.00266856	4dpa-H3K9Ac_unique	H3K9ac	4DPAvs0DPA
SL4.0ch04	6813513	6814130	6813682	0.5405	0.00474004	4dpa-H3K9Ac_unique	H3K9ac	4DPAvs0DPA
SL4.0ch04	6941953	6942275	6942232	0.67736	0.00341746	4dpa-H3K9Ac_unique	H3K9ac	4DPAvs0DPA
SL4.0ch04	6980117	6982054	6981103	0.80268	0.000169674	4dpa-H3K9Ac_unique	H3K9ac	4DPAvs0DPA
SL4.0ch04	6982768	6984031	6983180	0.36484	0.00810284	4dpa-H3K9Ac_unique	H3K9ac	4DPAvs0DPA
SL4.0ch04	7072044	7073545	7072808	0.51828	0.00358107	4dpa-H3K9Ac_unique	H3K9ac	4DPAvs0DPA
SL4.0ch04	7110400	7110782	7110528	0.69358	0.00277319	4dpa-H3K9Ac_unique	H3K9ac	4DPAvs0DPA
SL4.0ch04	7513341	7514005	7513496	0.52173	0.00732819	4dpa-H3K9Ac_unique	H3K9ac	4DPAvs0DPA
SL4.0ch04	9266897	9267902	9267683	0.6729	0.00109134	4dpa-H3K9Ac_unique	H3K9ac	4DPAvs0DPA
SL4.0ch04	11496661	11497477	11497149	0.62047	0.00433755	4dpa-H3K9Ac_unique	H3K9ac	4DPAvs0DPA
SL4.0ch04	11498651	11499643	11498870	0.76361	0.00169969	4dpa-H3K9Ac_unique	H3K9ac	4DPAvs0DPA
SL4.0ch04	11671530	11672073	11671852	0.76899	0.000255698	4dpa-H3K9Ac_unique	H3K9ac	4DPAvs0DPA
SL4.0ch04	11672391	11672831	11672702	0.41801	0.00670038	4dpa-H3K9Ac_unique	H3K9ac	4DPAvs0DPA
SL4.0ch04	12071779	12072679	12072028	0.53354	0.00382757	4dpa-H3K9Ac_unique	H3K9ac	4DPAvs0DPA
SL4.0ch04	12208090	12208642	12208512	0.587	0.00448709	4dpa-H3K9Ac_unique	H3K9ac	4DPAvs0DPA
SL4.0ch04	16324463	16324858	16324565	0.51428	0.00827932	4dpa-H3K9Ac_unique	H3K9ac	4DPAvs0DPA
SL4.0ch04	18293918	18294720	18293992	0.45021	0.00934466	4dpa-H3K9Ac_unique	H3K9ac	4DPAvs0DPA
SL4.0ch04	18545675	18546160	18546016	0.71308	0.00188643	4dpa-H3K9Ac_unique	H3K9ac	4DPAvs0DPA
SL4.0ch04	19318114	19319878	19319354	1.04348	1.19168e-06	4dpa-H3K9Ac_unique	H3K9ac	4DPAvs0DPA
SL4.0ch04	19321554	19322029	19321895	0.70577	0.00245236	4dpa-H3K9Ac_unique	H3K9ac	4DPAvs0DPA
SL4.0ch04	19330128	19330386	19330205	0.48831	0.00777683	4dpa-H3K9Ac_unique	H3K9ac	4DPAvs0DPA
SL4.0ch04	22502897	22503732	22503380	0.58998	0.00650632	4dpa-H3K9Ac_unique	H3K9ac	4DPAvs0DPA
SL4.0ch04	24600528	24601019	24600872	0.52206	0.00211381	4dpa-H3K9Ac_unique	H3K9ac	4DPAvs0DPA
SL4.0ch04	27892779	27893200	27892829	0.46847	0.00672969	4dpa-H3K9Ac_unique	H3K9ac	4DPAvs0DPA
SL4.0ch04	27917894	27918517	27918352	1.03818	0.000181251	4dpa-H3K9Ac_unique	H3K9ac	4DPAvs0DPA
SL4.0ch04	27919358	27920241	27919444	1.08547	6.38033e-05	4dpa-H3K9Ac_unique	H3K9ac	4DPAvs0DPA
SL4.0ch04	28500194	28500454	28500301	0.58626	0.00795085	4dpa-H3K9Ac_unique	H3K9ac	4DPAvs0DPA
SL4.0ch04	32894965	32896516	32895370	1.20512	5.68714e-06	4dpa-H3K9Ac_unique	H3K9ac	4DPAvs0DPA
SL4.0ch04	33465700	33466831	33466608	0.63562	0.00288411	4dpa-H3K9Ac_unique	H3K9ac	4DPAvs0DPA
SL4.0ch04	39333541	39334247	39333693	0.50212	0.0076309	4dpa-H3K9Ac_unique	H3K9ac	4DPAvs0DPA
SL4.0ch04	41063915	41064716	41064109	1.08081	5.95977e-05	4dpa-H3K9Ac_unique	H3K9ac	4DPAvs0DPA
SL4.0ch04	42069417	42069883	42069605	0.51282	0.00859335	4dpa-H3K9Ac_unique	H3K9ac	4DPAvs0DPA
SL4.0ch04	44113354	44113646	44113448	0.70821	0.0031392	4dpa-H3K9Ac_unique	H3K9ac	4DPAvs0DPA
SL4.0ch04	44964427	44964785	44964578	0.67736	0.00341746	4dpa-H3K9Ac_unique	H3K9ac	4DPAvs0DPA
SL4.0ch04	45910043	45910525	45910390	0.72351	0.00105987	4dpa-H3K9Ac_unique	H3K9ac	4DPAvs0DPA
SL4.0ch04	45941026	45942516	45941258	0.53844	0.00392844	4dpa-H3K9Ac_unique	H3K9ac	4DPAvs0DPA
SL4.0ch04	46445733	46446023	46445783	-0.87741	0.000110334	4dpa-H3K9Ac_unique	H3K9ac	4DPAvs0DPA
SL4.0ch04	46808908	46809940	46809190	0.81863	0.00035403	4dpa-H3K9Ac_unique	H3K9ac	4DPAvs0DPA
SL4.0ch04	47300262	47301004	47300785	0.53217	0.00318522	4dpa-H3K9Ac_unique	H3K9ac	4DPAvs0DPA
SL4.0ch04	47670280	47670795	47670578	0.54092	0.0091794	4dpa-H3K9Ac_unique	H3K9ac	4DPAvs0DPA
SL4.0ch04	48224943	48225614	48225348	0.50097	0.00954034	4dpa-H3K9Ac_unique	H3K9ac	4DPAvs0DPA
SL4.0ch04	49421737	49422185	49421758	0.57208	0.00817147	4dpa-H3K9Ac_unique	H3K9ac	4DPAvs0DPA
SL4.0ch04	49639773	49640525	49640102	0.50688	0.00748137	4dpa-H3K9Ac_unique	H3K9ac	4DPAvs0DPA
SL4.0ch04	49778892	49779371	49779171	1.34051	4.69062e-06	4dpa-H3K9Ac_unique	H3K9ac	4DPAvs0DPA
SL4.0ch04	49806093	49806858	49806693	0.49743	0.0076309	4dpa-H3K9Ac_unique	H3K9ac	4DPAvs0DPA
SL4.0ch04	49808715	49809029	49808891	0.55334	0.00775501	4dpa-H3K9Ac_unique	H3K9ac	4DPAvs0DPA
SL4.0ch04	49831647	49831913	49831729	0.61005	0.00724949	4dpa-H3K9Ac_unique	H3K9ac	4DPAvs0DPA
SL4.0ch04	49949550	49950061	49949656	0.63742	0.00448865	4dpa-H3K9Ac_unique	H3K9ac	4DPAvs0DPA
SL4.0ch04	49951102	49951395	49951216	0.73418	0.00112976	4dpa-H3K9Ac_unique	H3K9ac	4DPAvs0DPA
SL4.0ch04	49951753	49952217	49952069	0.22117	0.00508062	4dpa-H3K9Ac_unique	H3K9ac	4DPAvs0DPA
SL4.0ch04	49958163	49958976	49958326	0.6847	0.00207554	4dpa-H3K9Ac_unique	H3K9ac	4DPAvs0DPA
SL4.0ch04	49960477	49961122	49960850	0.66245	0.001705	4dpa-H3K9Ac_unique	H3K9ac	4DPAvs0DPA
SL4.0ch04	49961395	49961856	49961767	0.58611	0.00397229	4dpa-H3K9Ac_unique	H3K9ac	4DPAvs0DPA
SL4.0ch04	49962181	49962665	49962264	0.51295	0.0076309	4dpa-H3K9Ac_unique	H3K9ac	4DPAvs0DPA
SL4.0ch04	50112369	50112691	50112645	0.8587	0.000422287	4dpa-H3K9Ac_unique	H3K9ac	4DPAvs0DPA
SL4.0ch04	51040615	51042076	51041550	0.8532	1.9622e-05	4dpa-H3K9Ac_unique	H3K9ac	4DPAvs0DPA
SL4.0ch04	51835564	51836271	51835998	0.72692	0.00100537	4dpa-H3K9Ac_unique	H3K9ac	4DPAvs0DPA
SL4.0ch04	51844013	51844473	51844238	0.58336	0.00558344	4dpa-H3K9Ac_unique	H3K9ac	4DPAvs0DPA
SL4.0ch04	51912185	51912424	51912185	0.50457	0.00495995	4dpa-H3K9Ac_unique	H3K9ac	4DPAvs0DPA
SL4.0ch04	52392834	52393304	52392959	0.4669	0.0090617	4dpa-H3K9Ac_unique	H3K9ac	4DPAvs0DPA
SL4.0ch04	52447652	52447888	52447763	0.52921	0.0046427	4dpa-H3K9Ac_unique	H3K9ac	4DPAvs0DPA
SL4.0ch04	52708714	52710143	52709774	0.80822	3.72543e-05	4dpa-H3K9Ac_unique	H3K9ac	4DPAvs0DPA
SL4.0ch04	52734344	52734838	52734780	0.41306	0.00998369	4dpa-H3K9Ac_unique	H3K9ac	4DPAvs0DPA
SL4.0ch04	52827033	52827649	52827168	0.71053	0.00131815	4dpa-H3K9Ac_unique	H3K9ac	4DPAvs0DPA
SL4.0ch04	52972545	52973447	52973006	0.8293	0.000747123	4dpa-H3K9Ac_unique	H3K9ac	4DPAvs0DPA
SL4.0ch04	52973824	52974283	52974021	0.8019	0.000711735	4dpa-H3K9Ac_unique	H3K9ac	4DPAvs0DPA
SL4.0ch04	52975003	52975970	52975493	0.86589	0.000240153	4dpa-H3K9Ac_unique	H3K9ac	4DPAvs0DPA
SL4.0ch04	53114795	53115430	53114967	0.94071	0.000362502	4dpa-H3K9Ac_unique	H3K9ac	4DPAvs0DPA
SL4.0ch04	53173344	53174221	53173771	0.75365	0.000602604	4dpa-H3K9Ac_unique	H3K9ac	4DPAvs0DPA
SL4.0ch04	53179978	53181099	53180979	0.81806	0.000368164	4dpa-H3K9Ac_unique	H3K9ac	4DPAvs0DPA
SL4.0ch04	53189148	53192905	53190773	1.32082	8.06702e-09	4dpa-H3K9Ac_unique	H3K9ac	4DPAvs0DPA
SL4.0ch04	53193222	53195796	53195256	1.65946	5.00612e-13	4dpa-H3K9Ac_unique	H3K9ac	4DPAvs0DPA
SL4.0ch04	53196336	53196926	53196517	1.56677	1.64369e-08	4dpa-H3K9Ac_unique	H3K9ac	4DPAvs0DPA
SL4.0ch04	53213664	53213983	53213767	1.46862	2.69497e-10	4dpa-H3K9Ac_unique	H3K9ac	4DPAvs0DPA
SL4.0ch04	53214497	53215118	53214892	1.46377	8.16229e-07	4dpa-H3K9Ac_unique	H3K9ac	4DPAvs0DPA
SL4.0ch04	53498413	53498782	53498703	0.52255	0.00130534	4dpa-H3K9Ac_unique	H3K9ac	4DPAvs0DPA
SL4.0ch04	53511590	53511870	53511664	0.50212	0.0076309	4dpa-H3K9Ac_unique	H3K9ac	4DPAvs0DPA
SL4.0ch04	53512435	53513355	53512791	0.55015	0.0018932	4dpa-H3K9Ac_unique	H3K9ac	4DPAvs0DPA
SL4.0ch04	53527035	53527390	53527137	0.53939	0.00718717	4dpa-H3K9Ac_unique	H3K9ac	4DPAvs0DPA
SL4.0ch04	54475788	54476232	54476144	0.44079	0.00777653	4dpa-H3K9Ac_unique	H3K9ac	4DPAvs0DPA
SL4.0ch04	54478798	54479454	54479215	0.5611	0.0036231	4dpa-H3K9Ac_unique	H3K9ac	4DPAvs0DPA
SL4.0ch04	54479816	54480058	54479965	0.54151	0.00420079	4dpa-H3K9Ac_unique	H3K9ac	4DPAvs0DPA
SL4.0ch04	54491340	54491575	54491353	0.56578	0.00684636	4dpa-H3K9Ac_unique	H3K9ac	4DPAvs0DPA
SL4.0ch04	54491835	54492608	54492238	0.44652	0.00672969	4dpa-H3K9Ac_unique	H3K9ac	4DPAvs0DPA
SL4.0ch04	54712552	54713877	54713523	0.83354	0.000104139	4dpa-H3K9Ac_unique	H3K9ac	4DPAvs0DPA
SL4.0ch04	54714188	54714432	54714357	0.64478	0.00129747	4dpa-H3K9Ac_unique	H3K9ac	4DPAvs0DPA
SL4.0ch04	54735360	54736001	54735890	0.46278	0.0081935	4dpa-H3K9Ac_unique	H3K9ac	4DPAvs0DPA
SL4.0ch04	54769976	54771146	54770657	0.77162	3.12725e-05	4dpa-H3K9Ac_unique	H3K9ac	4DPAvs0DPA
SL4.0ch04	54788416	54788834	54788590	0.55372	0.00793454	4dpa-H3K9Ac_unique	H3K9ac	4DPAvs0DPA
SL4.0ch04	55102179	55102709	55102390	0.56453	0.00103414	4dpa-H3K9Ac_unique	H3K9ac	4DPAvs0DPA
SL4.0ch04	55102955	55103450	55103144	0.73764	0.000538113	4dpa-H3K9Ac_unique	H3K9ac	4DPAvs0DPA
SL4.0ch04	55105750	55106113	55106078	0.49992	0.00626089	4dpa-H3K9Ac_unique	H3K9ac	4DPAvs0DPA
SL4.0ch04	55106421	55107802	55107160	0.7403	0.000569103	4dpa-H3K9Ac_unique	H3K9ac	4DPAvs0DPA
SL4.0ch04	55247725	55248712	55248318	0.78006	4.55937e-05	4dpa-H3K9Ac_unique	H3K9ac	4DPAvs0DPA
SL4.0ch04	55624429	55625027	55624568	0.55785	0.00954102	4dpa-H3K9Ac_unique	H3K9ac	4DPAvs0DPA
SL4.0ch04	55628819	55629375	55629350	0.64146	0.00539625	4dpa-H3K9Ac_unique	H3K9ac	4DPAvs0DPA
SL4.0ch04	55713639	55715025	55714826	0.52055	0.00326702	4dpa-H3K9Ac_unique	H3K9ac	4DPAvs0DPA
SL4.0ch04	55783718	55784488	55783964	0.63131	0.00208063	4dpa-H3K9Ac_unique	H3K9ac	4DPAvs0DPA
SL4.0ch04	55811688	55812055	55811848	0.65785	0.00371635	4dpa-H3K9Ac_unique	H3K9ac	4DPAvs0DPA
SL4.0ch04	55816462	55817683	55817513	0.45066	0.00600682	4dpa-H3K9Ac_unique	H3K9ac	4DPAvs0DPA
SL4.0ch04	55822107	55823398	55822902	0.72925	0.000797194	4dpa-H3K9Ac_unique	H3K9ac	4DPAvs0DPA
SL4.0ch04	56152817	56153518	56153055	0.49684	0.00506289	4dpa-H3K9Ac_unique	H3K9ac	4DPAvs0DPA
SL4.0ch04	56153766	56154355	56154062	0.70833	0.000710309	4dpa-H3K9Ac_unique	H3K9ac	4DPAvs0DPA
SL4.0ch04	56154644	56155822	56154893	0.77703	0.000255698	4dpa-H3K9Ac_unique	H3K9ac	4DPAvs0DPA
SL4.0ch04	56158105	56159125	56158238	0.75624	0.000637755	4dpa-H3K9Ac_unique	H3K9ac	4DPAvs0DPA
SL4.0ch04	56159481	56160295	56159646	0.83543	0.000147737	4dpa-H3K9Ac_unique	H3K9ac	4DPAvs0DPA
SL4.0ch04	56216473	56217301	56216586	0.55589	0.00486403	4dpa-H3K9Ac_unique	H3K9ac	4DPAvs0DPA
SL4.0ch04	56224801	56225678	56224990	0.65668	0.00146053	4dpa-H3K9Ac_unique	H3K9ac	4DPAvs0DPA
SL4.0ch04	56282105	56282451	56282341	-0.53913	0.00486403	4dpa-H3K9Ac_unique	H3K9ac	4DPAvs0DPA
SL4.0ch04	56295576	56296679	56296544	0.44177	0.00695074	4dpa-H3K9Ac_unique	H3K9ac	4DPAvs0DPA
SL4.0ch04	56425774	56426486	56426004	0.79491	0.000891767	4dpa-H3K9Ac_unique	H3K9ac	4DPAvs0DPA
SL4.0ch04	56743274	56743939	56743478	0.54092	0.0091794	4dpa-H3K9Ac_unique	H3K9ac	4DPAvs0DPA
SL4.0ch04	56749141	56749534	56749511	-0.58258	0.000864914	4dpa-H3K9Ac_unique	H3K9ac	4DPAvs0DPA
SL4.0ch04	56760820	56761389	56761053	0.72945	0.000274335	4dpa-H3K9Ac_unique	H3K9ac	4DPAvs0DPA
SL4.0ch04	56823153	56824143	56823505	0.71426	0.00050358	4dpa-H3K9Ac_unique	H3K9ac	4DPAvs0DPA
SL4.0ch04	56936318	56936795	56936517	0.42311	0.00396715	4dpa-H3K9Ac_unique	H3K9ac	4DPAvs0DPA
SL4.0ch04	57123435	57124618	57123728	0.43337	0.00287292	4dpa-H3K9Ac_unique	H3K9ac	4DPAvs0DPA
SL4.0ch04	57316144	57317012	57316555	0.32538	0.00824773	4dpa-H3K9Ac_unique	H3K9ac	4DPAvs0DPA
SL4.0ch04	57362631	57362895	57362748	0.43021	0.0018581	4dpa-H3K9Ac_unique	H3K9ac	4DPAvs0DPA
SL4.0ch04	57381393	57381905	57381713	0.74383	0.00291372	4dpa-H3K9Ac_unique	H3K9ac	4DPAvs0DPA
SL4.0ch04	57472265	57472842	57472720	0.53122	0.00998735	4dpa-H3K9Ac_unique	H3K9ac	4DPAvs0DPA
SL4.0ch04	57701421	57701651	57701513	0.7022	0.000839494	4dpa-H3K9Ac_unique	H3K9ac	4DPAvs0DPA
SL4.0ch04	57702092	57707267	57705431	1.18931	3.04018e-09	4dpa-H3K9Ac_unique	H3K9ac	4DPAvs0DPA
SL4.0ch04	57707834	57708065	57707879	0.77723	0.000756176	4dpa-H3K9Ac_unique	H3K9ac	4DPAvs0DPA
SL4.0ch04	57729428	57729745	57729675	0.44858	0.00376518	4dpa-H3K9Ac_unique	H3K9ac	4DPAvs0DPA
SL4.0ch04	58004092	58004445	58004170	0.52839	0.0091794	4dpa-H3K9Ac_unique	H3K9ac	4DPAvs0DPA
SL4.0ch04	58029576	58030734	58029851	0.44698	0.00427361	4dpa-H3K9Ac_unique	H3K9ac	4DPAvs0DPA
SL4.0ch04	58040619	58042353	58040836	0.4912	0.00891397	4dpa-H3K9Ac_unique	H3K9ac	4DPAvs0DPA
SL4.0ch04	58052453	58053251	58053123	0.73737	0.00119174	4dpa-H3K9Ac_unique	H3K9ac	4DPAvs0DPA
SL4.0ch04	58055927	58056242	58056161	0.50414	0.00522562	4dpa-H3K9Ac_unique	H3K9ac	4DPAvs0DPA
SL4.0ch04	58056484	58057234	58056603	0.45158	0.00754174	4dpa-H3K9Ac_unique	H3K9ac	4DPAvs0DPA
SL4.0ch04	58128400	58128934	58128543	0.58893	0.00574211	4dpa-H3K9Ac_unique	H3K9ac	4DPAvs0DPA
SL4.0ch04	58129632	58131132	58130476	0.66719	0.000609964	4dpa-H3K9Ac_unique	H3K9ac	4DPAvs0DPA
SL4.0ch04	58132494	58133020	58132846	0.9152	0.000359881	4dpa-H3K9Ac_unique	H3K9ac	4DPAvs0DPA
SL4.0ch04	58133315	58134344	58133923	0.96099	7.01187e-05	4dpa-H3K9Ac_unique	H3K9ac	4DPAvs0DPA
SL4.0ch04	58135029	58136033	58135340	1.0663	3.67904e-05	4dpa-H3K9Ac_unique	H3K9ac	4DPAvs0DPA
SL4.0ch04	58137937	58139170	58138995	1.34022	6.62648e-09	4dpa-H3K9Ac_unique	H3K9ac	4DPAvs0DPA
SL4.0ch04	58144252	58144868	58144605	0.47219	0.00568285	4dpa-H3K9Ac_unique	H3K9ac	4DPAvs0DPA
SL4.0ch04	58145206	58145876	58145313	0.49833	0.00474984	4dpa-H3K9Ac_unique	H3K9ac	4DPAvs0DPA
SL4.0ch04	58224054	58224694	58224557	0.45607	0.0090617	4dpa-H3K9Ac_unique	H3K9ac	4DPAvs0DPA
SL4.0ch04	58253325	58253560	58253401	-0.40891	0.00521745	4dpa-H3K9Ac_unique	H3K9ac	4DPAvs0DPA
SL4.0ch04	58270453	58271005	58270621	0.58029	0.00293298	4dpa-H3K9Ac_unique	H3K9ac	4DPAvs0DPA
SL4.0ch04	58271494	58271724	58271502	0.92231	0.000518563	4dpa-H3K9Ac_unique	H3K9ac	4DPAvs0DPA
SL4.0ch04	58302682	58302912	58302796	-0.37208	0.00947382	4dpa-H3K9Ac_unique	H3K9ac	4DPAvs0DPA
SL4.0ch04	58319063	58320191	58319861	0.84271	0.000195281	4dpa-H3K9Ac_unique	H3K9ac	4DPAvs0DPA
SL4.0ch04	58320545	58320809	58320623	0.66245	0.001705	4dpa-H3K9Ac_unique	H3K9ac	4DPAvs0DPA
SL4.0ch04	58334613	58335067	58334774	-0.38208	0.00667163	4dpa-H3K9Ac_unique	H3K9ac	4DPAvs0DPA
SL4.0ch04	58417636	58418061	58417726	0.44621	0.00948009	4dpa-H3K9Ac_unique	H3K9ac	4DPAvs0DPA
SL4.0ch04	58420166	58421509	58420380	1.02656	5.83901e-07	4dpa-H3K9Ac_unique	H3K9ac	4DPAvs0DPA
SL4.0ch04	58460755	58461181	58461047	-0.4503	0.000247397	4dpa-H3K9Ac_unique	H3K9ac	4DPAvs0DPA
SL4.0ch04	58496209	58497251	58496921	0.52049	0.00163814	4dpa-H3K9Ac_unique	H3K9ac	4DPAvs0DPA
SL4.0ch04	58581889	58583294	58582195	0.71413	0.000882505	4dpa-H3K9Ac_unique	H3K9ac	4DPAvs0DPA
SL4.0ch04	58583746	58585214	58584319	1.23997	7.29179e-07	4dpa-H3K9Ac_unique	H3K9ac	4DPAvs0DPA
SL4.0ch04	58585548	58585952	58585623	1.36437	4.89547e-07	4dpa-H3K9Ac_unique	H3K9ac	4DPAvs0DPA
SL4.0ch04	58586398	58587061	58586455	1.03676	5.56827e-05	4dpa-H3K9Ac_unique	H3K9ac	4DPAvs0DPA
SL4.0ch04	58587445	58588196	58587571	0.69321	0.00104123	4dpa-H3K9Ac_unique	H3K9ac	4DPAvs0DPA
SL4.0ch04	58589084	58589564	58589470	0.60651	0.00463786	4dpa-H3K9Ac_unique	H3K9ac	4DPAvs0DPA
SL4.0ch04	58589843	58590232	58589891	0.83318	0.000342732	4dpa-H3K9Ac_unique	H3K9ac	4DPAvs0DPA
SL4.0ch04	58643586	58644096	58643877	0.53422	0.00899013	4dpa-H3K9Ac_unique	H3K9ac	4DPAvs0DPA
SL4.0ch04	58679390	58680034	58679561	0.50942	0.00663318	4dpa-H3K9Ac_unique	H3K9ac	4DPAvs0DPA
SL4.0ch04	58680351	58680936	58680446	0.41866	0.0089372	4dpa-H3K9Ac_unique	H3K9ac	4DPAvs0DPA
SL4.0ch04	58733199	58733486	58733277	0.48462	0.00613803	4dpa-H3K9Ac_unique	H3K9ac	4DPAvs0DPA
SL4.0ch04	58785692	58786005	58785914	0.38766	0.00966926	4dpa-H3K9Ac_unique	H3K9ac	4DPAvs0DPA
SL4.0ch04	58834203	58834612	58834407	0.79211	0.00100862	4dpa-H3K9Ac_unique	H3K9ac	4DPAvs0DPA
SL4.0ch04	58835120	58835559	58835260	0.66897	0.00226609	4dpa-H3K9Ac_unique	H3K9ac	4DPAvs0DPA
SL4.0ch04	58842166	58842585	58842433	0.67642	0.00339764	4dpa-H3K9Ac_unique	H3K9ac	4DPAvs0DPA
SL4.0ch04	58843128	58843436	58843308	0.62889	0.00115331	4dpa-H3K9Ac_unique	H3K9ac	4DPAvs0DPA
SL4.0ch04	58847058	58847343	58847146	0.80227	0.00191815	4dpa-H3K9Ac_unique	H3K9ac	4DPAvs0DPA
SL4.0ch04	58848895	58849211	58849096	1.0342	0.00267028	4dpa-H3K9Ac_unique	H3K9ac	4DPAvs0DPA
SL4.0ch04	58886834	58887989	58887519	0.69578	0.000991785	4dpa-H3K9Ac_unique	H3K9ac	4DPAvs0DPA
SL4.0ch04	58936564	58936834	58936771	0.74378	0.000362838	4dpa-H3K9Ac_unique	H3K9ac	4DPAvs0DPA
SL4.0ch04	58994677	58995133	58995004	0.69048	0.0023443	4dpa-H3K9Ac_unique	H3K9ac	4DPAvs0DPA
SL4.0ch04	58995432	58996035	58995547	0.49441	0.00613803	4dpa-H3K9Ac_unique	H3K9ac	4DPAvs0DPA
SL4.0ch04	59050052	59050295	59050178	0.78319	0.000146341	4dpa-H3K9Ac_unique	H3K9ac	4DPAvs0DPA
SL4.0ch04	59119455	59122219	59121300	1.61421	5.95077e-20	4dpa-H3K9Ac_unique	H3K9ac	4DPAvs0DPA
SL4.0ch04	59179579	59180824	59180216	1.03495	3.28199e-06	4dpa-H3K9Ac_unique	H3K9ac	4DPAvs0DPA
SL4.0ch04	59223133	59223592	59223320	0.59371	0.00409593	4dpa-H3K9Ac_unique	H3K9ac	4DPAvs0DPA
SL4.0ch04	59232259	59232969	59232520	0.36767	0.00966926	4dpa-H3K9Ac_unique	H3K9ac	4DPAvs0DPA
SL4.0ch04	59240698	59241248	59240832	0.45841	0.00920523	4dpa-H3K9Ac_unique	H3K9ac	4DPAvs0DPA
SL4.0ch04	59726721	59727810	59726967	0.63621	0.00157952	4dpa-H3K9Ac_unique	H3K9ac	4DPAvs0DPA
SL4.0ch04	59787367	59787637	59787539	0.38819	0.00465983	4dpa-H3K9Ac_unique	H3K9ac	4DPAvs0DPA
SL4.0ch04	59804264	59804853	59804410	0.55439	0.00701072	4dpa-H3K9Ac_unique	H3K9ac	4DPAvs0DPA
SL4.0ch04	59813172	59813744	59813634	0.52707	0.00510684	4dpa-H3K9Ac_unique	H3K9ac	4DPAvs0DPA
SL4.0ch04	59871515	59873493	59872432	0.84116	0.000104139	4dpa-H3K9Ac_unique	H3K9ac	4DPAvs0DPA
SL4.0ch04	59874011	59874386	59874332	0.60669	0.00539625	4dpa-H3K9Ac_unique	H3K9ac	4DPAvs0DPA
SL4.0ch04	59879730	59880787	59880545	0.91891	0.000250058	4dpa-H3K9Ac_unique	H3K9ac	4DPAvs0DPA
SL4.0ch04	59882166	59882414	59882231	1.45115	1.06298e-05	4dpa-H3K9Ac_unique	H3K9ac	4DPAvs0DPA
SL4.0ch04	59882970	59884358	59883637	1.68242	9.90174e-15	4dpa-H3K9Ac_unique	H3K9ac	4DPAvs0DPA
SL4.0ch04	59884794	59885046	59884922	1.12678	1.07327e-06	4dpa-H3K9Ac_unique	H3K9ac	4DPAvs0DPA
SL4.0ch04	59896110	59897136	59896446	0.41113	0.00821506	4dpa-H3K9Ac_unique	H3K9ac	4DPAvs0DPA
SL4.0ch04	59966860	59967187	59967118	0.80618	0.00168099	4dpa-H3K9Ac_unique	H3K9ac	4DPAvs0DPA
SL4.0ch04	59972034	59972520	59972123	0.68752	0.00245236	4dpa-H3K9Ac_unique	H3K9ac	4DPAvs0DPA
SL4.0ch04	59988599	59989162	59988640	-0.39969	0.0091604	4dpa-H3K9Ac_unique	H3K9ac	4DPAvs0DPA
SL4.0ch04	59996624	59997063	59996723	0.59111	0.00738137	4dpa-H3K9Ac_unique	H3K9ac	4DPAvs0DPA
SL4.0ch04	59997341	59997943	59997765	0.63131	0.00208063	4dpa-H3K9Ac_unique	H3K9ac	4DPAvs0DPA
SL4.0ch04	60002973	60004018	60003146	0.55672	0.00330685	4dpa-H3K9Ac_unique	H3K9ac	4DPAvs0DPA
SL4.0ch04	60060119	60060361	60060341	0.587	0.00448709	4dpa-H3K9Ac_unique	H3K9ac	4DPAvs0DPA
SL4.0ch04	60089899	60090482	60090006	0.60702	0.00215635	4dpa-H3K9Ac_unique	H3K9ac	4DPAvs0DPA
SL4.0ch04	60137011	60138126	60138008	0.59104	0.0021173	4dpa-H3K9Ac_unique	H3K9ac	4DPAvs0DPA
SL4.0ch04	60163798	60164126	60163865	-0.47478	0.000298867	4dpa-H3K9Ac_unique	H3K9ac	4DPAvs0DPA
SL4.0ch04	60238025	60238404	60238364	0.55202	0.006988	4dpa-H3K9Ac_unique	H3K9ac	4DPAvs0DPA
SL4.0ch04	60352364	60353444	60352573	0.51748	0.00236999	4dpa-H3K9Ac_unique	H3K9ac	4DPAvs0DPA
SL4.0ch04	60385038	60386371	60385692	0.78907	0.000239792	4dpa-H3K9Ac_unique	H3K9ac	4DPAvs0DPA
SL4.0ch04	60443090	60443638	60443194	0.72878	0.0024045	4dpa-H3K9Ac_unique	H3K9ac	4DPAvs0DPA
SL4.0ch04	60444151	60446518	60445202	1.74754	9.35832e-16	4dpa-H3K9Ac_unique	H3K9ac	4DPAvs0DPA
SL4.0ch04	60446948	60448491	60447411	1.63517	2.21129e-12	4dpa-H3K9Ac_unique	H3K9ac	4DPAvs0DPA
SL4.0ch04	60449004	60452252	60449292	1.67544	5.30037e-10	4dpa-H3K9Ac_unique	H3K9ac	4DPAvs0DPA
SL4.0ch04	60452743	60456241	60453258	1.25315	1.84351e-07	4dpa-H3K9Ac_unique	H3K9ac	4DPAvs0DPA
SL4.0ch04	60456537	60457146	60456959	0.71636	0.0024045	4dpa-H3K9Ac_unique	H3K9ac	4DPAvs0DPA
SL4.0ch04	60544338	60544578	60544404	0.45412	0.00695074	4dpa-H3K9Ac_unique	H3K9ac	4DPAvs0DPA
SL4.0ch04	60574260	60574521	60574375	-0.5228	0.00211381	4dpa-H3K9Ac_unique	H3K9ac	4DPAvs0DPA
SL4.0ch04	60928295	60928800	60928712	-0.3813	0.00870861	4dpa-H3K9Ac_unique	H3K9ac	4DPAvs0DPA
SL4.0ch04	61003133	61003913	61003662	0.6585	0.00209185	4dpa-H3K9Ac_unique	H3K9ac	4DPAvs0DPA
SL4.0ch04	61004654	61005039	61004718	0.45657	0.00948009	4dpa-H3K9Ac_unique	H3K9ac	4DPAvs0DPA
SL4.0ch04	61005741	61006019	61005906	0.44205	0.00754174	4dpa-H3K9Ac_unique	H3K9ac	4DPAvs0DPA
SL4.0ch04	61091252	61091585	61091354	0.74847	0.00202186	4dpa-H3K9Ac_unique	H3K9ac	4DPAvs0DPA
SL4.0ch04	61095656	61096295	61095771	0.62447	0.00234639	4dpa-H3K9Ac_unique	H3K9ac	4DPAvs0DPA
SL4.0ch04	61121436	61122704	61121584	0.72014	0.000991785	4dpa-H3K9Ac_unique	H3K9ac	4DPAvs0DPA
SL4.0ch04	61264426	61265774	61265282	0.58408	0.00268526	4dpa-H3K9Ac_unique	H3K9ac	4DPAvs0DPA
SL4.0ch04	61386319	61386666	61386627	0.88946	0.000158152	4dpa-H3K9Ac_unique	H3K9ac	4DPAvs0DPA
SL4.0ch04	61394496	61394994	61394648	0.44433	0.00766046	4dpa-H3K9Ac_unique	H3K9ac	4DPAvs0DPA
SL4.0ch04	61414217	61414797	61414374	0.74126	0.0014122	4dpa-H3K9Ac_unique	H3K9ac	4DPAvs0DPA
SL4.0ch04	61415075	61415326	61415150	0.85533	0.000222517	4dpa-H3K9Ac_unique	H3K9ac	4DPAvs0DPA
SL4.0ch04	61415671	61416133	61416014	1.06332	6.38033e-05	4dpa-H3K9Ac_unique	H3K9ac	4DPAvs0DPA
SL4.0ch04	61416863	61418717	61417788	0.84889	6.16312e-05	4dpa-H3K9Ac_unique	H3K9ac	4DPAvs0DPA
SL4.0ch04	61419231	61419917	61419764	0.50164	0.00588547	4dpa-H3K9Ac_unique	H3K9ac	4DPAvs0DPA
SL4.0ch04	61420478	61420894	61420706	0.40254	0.00926766	4dpa-H3K9Ac_unique	H3K9ac	4DPAvs0DPA
SL4.0ch04	61424178	61424934	61424872	0.34293	0.00682394	4dpa-H3K9Ac_unique	H3K9ac	4DPAvs0DPA
SL4.0ch04	61434539	61435414	61434993	0.48216	0.00638147	4dpa-H3K9Ac_unique	H3K9ac	4DPAvs0DPA
SL4.0ch04	61507084	61508207	61507532	0.50608	0.00690692	4dpa-H3K9Ac_unique	H3K9ac	4DPAvs0DPA
SL4.0ch04	61542479	61542790	61542685	0.79491	0.000891767	4dpa-H3K9Ac_unique	H3K9ac	4DPAvs0DPA
SL4.0ch04	61543507	61543840	61543621	0.87805	0.000673597	4dpa-H3K9Ac_unique	H3K9ac	4DPAvs0DPA
SL4.0ch04	61594404	61595253	61594645	0.46475	0.0061112	4dpa-H3K9Ac_unique	H3K9ac	4DPAvs0DPA
SL4.0ch04	61612873	61613543	61613053	0.35963	0.00762472	4dpa-H3K9Ac_unique	H3K9ac	4DPAvs0DPA
SL4.0ch04	61618147	61619047	61618621	1.20714	5.97798e-07	4dpa-H3K9Ac_unique	H3K9ac	4DPAvs0DPA
SL4.0ch04	61636778	61637560	61637268	0.75723	0.00120046	4dpa-H3K9Ac_unique	H3K9ac	4DPAvs0DPA
SL4.0ch04	61638487	61640047	61638681	1.49531	5.50067e-07	4dpa-H3K9Ac_unique	H3K9ac	4DPAvs0DPA
SL4.0ch04	61717224	61717789	61717673	-0.38241	0.00966926	4dpa-H3K9Ac_unique	H3K9ac	4DPAvs0DPA
SL4.0ch04	61825203	61825932	61825667	0.65032	0.00387391	4dpa-H3K9Ac_unique	H3K9ac	4DPAvs0DPA
SL4.0ch04	61844021	61844507	61844209	0.60285	0.00633062	4dpa-H3K9Ac_unique	H3K9ac	4DPAvs0DPA
SL4.0ch04	61858228	61858627	61858454	1.058	1.77409e-05	4dpa-H3K9Ac_unique	H3K9ac	4DPAvs0DPA
SL4.0ch04	61858887	61859813	61859655	1.28702	2.5718e-07	4dpa-H3K9Ac_unique	H3K9ac	4DPAvs0DPA
SL4.0ch04	61864761	61865269	61865202	0.51014	0.0091794	4dpa-H3K9Ac_unique	H3K9ac	4DPAvs0DPA
SL4.0ch04	61999145	61999804	61999240	0.75072	0.000243903	4dpa-H3K9Ac_unique	H3K9ac	4DPAvs0DPA
SL4.0ch04	62000390	62000651	62000444	0.56578	0.00684636	4dpa-H3K9Ac_unique	H3K9ac	4DPAvs0DPA
[truncated: 73,900 more rows]

## Sheet: Supplementable Table 5
Supplementable Table 5. Primers used in this study
[truncated: 19 more rows]
